# Supplementary material for: How myosin VI traps its off-state, is activated and dimerizes
Source: Nat Commun. 2023 Oct 23;14:6732. doi: 10.1038/s41467-023-42376-2 (PMC10593786; doi:10.1038/s41467-023-42376-2)
Supplement: Supplementary file 7 — Source Data [file 41467_2023_42376_MOESM7_ESM.zip]

Archive with 3 entries (3 files):
- source data files/source-data.xlsx
- source data files/SupFig4B MS faster band.pdf
- source data files/SupFig4B MS slower band.pdf
