# Supplementary material for: How myosin VI traps its off-state, is activated and dimerizes
Source: Nat Commun. 2023 Oct 23;14:6732. doi: 10.1038/s41467-023-42376-2 (PMC10593786; doi:10.1038/s41467-023-42376-2)
Supplement: Supplementary file 7 — Source Data [file 41467_2023_42376_MOESM7_ESM.zip › source data files/source-data.xlsx]

## Sheet: Fig. 1B
	FLMyo6 (WT) - ADP.AlF4					FLMyo6 (WT) - NF/High salt
	q (Å-1)	I(q) (arb. units)	q.Rg	(q.Rg)2.I(q)/I(0)		q (Å-1)	I(q) (arb. units)	q.Rg	(q.Rg)2.I(q)/I(0)
	0.00364894	0.170514	0.179637	0.0305689		0.00364894	0.13808	0.307167	0.100216
	0.00410505	0.178096	0.202092	0.0404091		0.00410505	0.133833	0.345563	0.122935
	0.00456117	0.17389	0.224546	0.0487095		0.00456117	0.129125	0.383959	0.146432
	0.00501729	0.172981	0.247001	0.0586305		0.00501729	0.128208	0.422355	0.175925
	0.0054734	0.17243	0.269456	0.069553		0.0054734	0.125467	0.460751	0.204889
	0.00592952	0.171926	0.29191	0.0813893		0.00592952	0.123868	0.499147	0.237397
	0.00638564	0.171447	0.314365	0.0941293		0.00638564	0.122012	0.537543	0.271197
	0.00684175	0.171078	0.33682	0.107824		0.00684175	0.120693	0.575939	0.307957
	0.00729787	0.1698	0.359274	0.121763		0.00729787	0.117915	0.614335	0.342322
	0.00775399	0.168729	0.381729	0.136593		0.00775399	0.116935	0.652731	0.383239
	0.0082101	0.168069	0.404183	0.152535		0.0082101	0.114688	0.691126	0.421397
	0.00866622	0.167222	0.426638	0.169099		0.00866622	0.112103	0.729522	0.458934
	0.00912234	0.165861	0.449093	0.185842		0.00912234	0.110344	0.767918	0.500537
	0.00957845	0.164493	0.471547	0.203201		0.00957845	0.108044	0.806314	0.540337
	0.0100346	0.162826	0.494002	0.220754		0.0100346	0.105773	0.84471	0.580557
	0.0104907	0.162046	0.516456	0.240123		0.0104907	0.103916	0.883106	0.623394
	0.0109468	0.160386	0.538911	0.258778		0.0109468	0.101375	0.921501	0.662186
	0.0114029	0.158626	0.561365	0.277711		0.0114029	0.099379	0.959897	0.70437
	0.011859	0.1577	0.58382	0.298618		0.011859	0.0978472	0.998293	0.750104
	0.0123151	0.155735	0.606275	0.318019		0.0123151	0.0954215	1.03669	0.78886
	0.0127713	0.154554	0.628729	0.339419		0.0127713	0.0934242	1.07508	0.830618
	0.0132274	0.153172	0.651184	0.360838		0.0132274	0.0915697	1.11348	0.873321
	0.0136835	0.151406	0.673638	0.381701		0.0136835	0.0899078	1.15188	0.917625
	0.0141396	0.149547	0.696093	0.402569		0.0141396	0.087773	1.19027	0.956555
	0.0145957	0.148393	0.718547	0.42565		0.0145957	0.0856386	1.22867	0.994478
	0.0150518	0.146534	0.741002	0.446998		0.0150518	0.0842283	1.26706	1.04019
	0.0155079	0.144792	0.763456	0.468855		0.0155079	0.0825229	1.30546	1.08183
	0.0159641	0.143323	0.785911	0.491801		0.0159641	0.0809645	1.34385	1.12475
	0.0164202	0.141436	0.808365	0.513453		0.0164202	0.0790925	1.38225	1.16243
	0.0168763	0.139729	0.83082	0.53583		0.0168763	0.0777472	1.42065	1.20702
	0.0173324	0.138187	0.853274	0.558946		0.0173324	0.0762204	1.45904	1.24814
	0.0177885	0.136352	0.875728	0.580936		0.0177885	0.0749902	1.49744	1.29348
	0.0182446	0.134467	0.898183	0.602661		0.0182446	0.0734705	1.53583	1.33308
	0.0187007	0.132794	0.920637	0.625293		0.0187007	0.0722079	1.57423	1.3765
	0.0191568	0.130939	0.943092	0.647001		0.0191568	0.0711519	1.61262	1.42334
	0.019613	0.129274	0.965546	0.669554		0.019613	0.0696851	1.65102	1.46117
	0.0200691	0.127438	0.988	0.691102		0.0200691	0.0685826	1.68941	1.50572
	0.0205252	0.125721	1.01045	0.713129		0.0205252	0.0674035	1.72781	1.54786
	0.0209813	0.123848	1.03291	0.734074		0.0209813	0.0661774	1.76621	1.58799
	0.0214374	0.121958	1.05536	0.754641		0.0214374	0.0653495	1.8046	1.63705
	0.0218935	0.120388	1.07782	0.776965		0.0218935	0.064569	1.843	1.68706
	0.0223496	0.118637	1.10027	0.797897		0.0223496	0.0636482	1.88139	1.73301
	0.0228057	0.116958	1.12273	0.819041		0.0228057	0.062784	1.91979	1.77997
	0.0232618	0.114904	1.14518	0.837166		0.0232618	0.061997	1.95818	1.82866
	0.023718	0.113212	1.16764	0.857499		0.023718	0.0610305	1.99658	1.87144
	0.0241741	0.111496	1.19009	0.877299		0.0241741	0.0602277	2.03497	1.91854
	0.0246302	0.109726	1.21254	0.896254		0.0246302	0.0593696	2.07337	1.96324
	0.0250863	0.107912	1.235	0.914387		0.0250863	0.0585482	2.11176	2.00845
	0.0255424	0.106127	1.25745	0.932261		0.0255424	0.0579209	2.15016	2.05984
	0.0259985	0.104467	1.27991	0.950744		0.0259985	0.0571459	2.18855	2.1055
	0.0264546	0.102524	1.30236	0.966086		0.0264546	0.0562995	2.22695	2.14774
	0.0269107	0.100942	1.32481	0.984262		0.0269107	0.0555909	2.26534	2.19446
	0.0273668	0.0991359	1.34727	0.999694		0.0273668	0.0549576	2.30374	2.24363
	0.0278229	0.0974377	1.36972	1.01559		0.0278229	0.0541029	2.34213	2.28297
	0.028279	0.0958059	1.39218	1.03159		0.028279	0.0533717	2.38053	2.32656
	0.0287351	0.0940595	1.41463	1.04572		0.0287351	0.0528289	2.41892	2.37778
	0.0291912	0.0924126	1.43709	1.06029		0.0291912	0.0520919	2.45732	2.41964
	0.0296474	0.0908518	1.45954	1.07521		0.0296474	0.0513554	2.49571	2.46055
	0.0301035	0.089131	1.48199	1.08755		0.0301035	0.050557	2.53411	2.4974
	0.0305596	0.0873796	1.50445	1.09873		0.0305596	0.0498517	2.5725	2.53775
	0.0310157	0.0858368	1.5269	1.11179		0.0310157	0.0490779	2.6109	2.57349
	0.0314718	0.0841011	1.54936	1.12158		0.0314718	0.048537	2.64929	2.62054
	0.0319279	0.0826759	1.57181	1.13477		0.0319279	0.0476506	2.68769	2.64779
	0.032384	0.0810908	1.59426	1.14504		0.032384	0.0470124	2.72608	2.68749
	0.0328401	0.0795337	1.61672	1.15491		0.0328401	0.0461245	2.76448	2.71153
	0.0332962	0.0782082	1.63917	1.16742		0.0332962	0.0454774	2.80287	2.74827
	0.0337523	0.0764843	1.66162	1.17318		0.0337523	0.0448025	2.84127	2.78217
	0.0342084	0.0750384	1.68408	1.18232		0.0342084	0.0440746	2.87966	2.81143
	0.0346645	0.0735503	1.70653	1.18998		0.0346645	0.0431375	2.91806	2.82553
	0.0351206	0.0721241	1.72899	1.19782		0.0351206	0.0424014	2.95645	2.85087
	0.0355767	0.0707355	1.75144	1.20547		0.0355767	0.0415968	2.99485	2.86989
	0.0360328	0.0694771	1.77389	1.21458		0.0360328	0.0410217	3.03324	2.90325
	0.0364889	0.0679318	1.79635	1.21782		0.0364889	0.0400873	3.07163	2.90939
	0.036945	0.0667021	1.8188	1.22585		0.036945	0.0394957	3.11003	2.93857
	0.0374011	0.0654784	1.84125	1.23326		0.0374011	0.0386171	3.14842	2.94458
	0.0378572	0.0640695	1.86371	1.23633		0.0378572	0.0380236	3.18682	2.97046
	0.0383133	0.0627129	1.88616	1.23949		0.0383133	0.037174	3.22521	2.97449
	0.0387694	0.0615147	1.90862	1.24493		0.0387694	0.0365533	3.26361	2.99487
	0.0392255	0.0604204	1.93107	1.25172		0.0392255	0.0358188	3.302	3.00415
	0.0396816	0.0591869	1.95352	1.25485		0.0396816	0.0350941	3.34039	3.01222
	0.0401377	0.0578331	1.97598	1.25449		0.0401377	0.0344553	3.37879	3.02576
	0.0405937	0.0566124	1.99843	1.25608		0.0405937	0.0337528	3.41718	3.03181
	0.0410498	0.0555478	2.02088	1.26031		0.0410498	0.0331881	3.45558	3.04846
	0.0415059	0.0544792	2.04334	1.26368		0.0415059	0.0324759	3.49397	3.04969
	0.041962	0.0533596	2.06579	1.26506		0.041962	0.0317837	3.53236	3.05065
	0.0424181	0.0523053	2.08824	1.26717		0.0424181	0.0311965	3.57076	3.05973
	0.0428742	0.0512318	2.1107	1.268		0.0428742	0.0304792	3.60915	3.05401
	0.0433303	0.0502142	2.13315	1.2694		0.0433303	0.0299622	3.64755	3.06642
	0.0437864	0.0491262	2.1556	1.26817		0.0437864	0.0292924	3.68594	3.06131
	0.0442425	0.0481141	2.17806	1.26806		0.0442425	0.0287533	3.72433	3.0679
	0.0446986	0.0471905	2.20051	1.26949		0.0446986	0.0282312	3.76273	3.07462
	0.0451547	0.0462832	2.22296	1.27062		0.0451547	0.0277074	3.80112	3.07947
	0.0456108	0.0453368	2.24542	1.26991		0.0456108	0.0270802	3.83951	3.07086
	0.0460668	0.0444143	2.26787	1.26907		0.0460668	0.0265412	3.87791	3.07024
	0.0465229	0.0433881	2.29032	1.26442		0.0465229	0.0259444	3.9163	3.06092
	0.046979	0.0426734	2.31278	1.2681		0.046979	0.0254611	3.95469	3.06309
	0.0474351	0.0417066	2.33523	1.26355		0.0474351	0.0251613	3.99309	3.08608
	0.0478912	0.0409385	2.35768	1.26424		0.0478912	0.0246584	4.03148	3.08284
	0.0483473	0.0400396	2.38014	1.26015		0.0483473	0.0240689	4.06987	3.06673
	0.0488034	0.0391893	2.40259	1.25677		0.0488034	0.0237407	4.10827	3.08224
	0.0492594	0.0385353	2.42504	1.259		0.0492594	0.0233211	4.14666	3.08463
	0.0497155	0.0377662	2.4475	1.25682		0.0497155	0.0227381	4.18505	3.06346
	0.0501716	0.0369435	2.46995	1.25211		0.0501716	0.0223851	4.22345	3.07149
	0.0506277	0.0361978	2.4924	1.24924		0.0506277	0.0219617	4.26184	3.06843
	0.0510838	0.0355331	2.51485	1.24849		0.0510838	0.0216106	4.30023	3.07403
	0.0515398	0.0346825	2.53731	1.24046		0.0515398	0.0211027	4.33862	3.05562
	0.0519959	0.0340504	2.55976	1.2395		0.0519959	0.0207991	4.37702	3.06519
	0.052452	0.0334363	2.58221	1.2386		0.052452	0.0203135	4.41541	3.04637
	0.0529081	0.0327585	2.60467	1.23468		0.0529081	0.0200712	4.4538	3.06262
	0.0533642	0.0320914	2.62712	1.23048		0.0533642	0.0196726	4.4922	3.05377
	0.0538202	0.0314142	2.64957	1.22519		0.0538202	0.0192876	4.53059	3.0454
	0.0542763	0.0309039	2.67202	1.2258		0.0542763	0.0190945	4.56898	3.06622
	0.0547324	0.0302452	2.69448	1.21992		0.0547324	0.0186183	4.60737	3.04021
	0.0551885	0.0296826	2.71693	1.21727		0.0551885	0.0182444	4.64577	3.02901
	0.0556445	0.0290618	2.73938	1.21159		0.0556445	0.0179913	4.68416	3.03657
	0.0561006	0.0285707	2.76183	1.21072		0.0561006	0.0176438	4.72255	3.02693
	0.0565567	0.0279734	2.78429	1.20476		0.0565567	0.0172563	4.76094	3.00877
	0.0570128	0.0274154	2.80674	1.19985		0.0570128	0.0170279	4.79933	3.01703
	0.0574688	0.0269336	2.82919	1.1977		0.0574688	0.0166645	4.83773	3.00007
	0.0579249	0.0263706	2.85164	1.19135		0.0579249	0.0163556	4.87612	2.99138
	0.058381	0.0258335	2.8741	1.18553		0.058381	0.0161552	4.91451	3.00143
	0.058837	0.0253711	2.89655	1.18257		0.058837	0.0158815	4.9529	2.99688
	0.0592931	0.0248658	2.919	1.17706		0.0592931	0.015551	4.99129	2.98017
	0.0597492	0.0244306	2.94145	1.17432		0.0597492	0.0152609	5.02969	2.96974
	0.0602053	0.0239075	2.9639	1.16678		0.0602053	0.0150195	5.06808	2.96756
	0.0606613	0.0234815	2.98636	1.16342		0.0606613	0.0146825	5.10647	2.94508
	0.0611174	0.023029	3.00881	1.15822		0.0611174	0.0145799	5.14486	2.96864
	0.0615734	0.0225449	3.03126	1.15086		0.0615734	0.0143374	5.18325	2.963
	0.0620295	0.0220926	3.05371	1.14454		0.0620295	0.0139449	5.22164	2.92473
	0.0624856	0.0217843	3.07616	1.14522		0.0624856	0.0137786	5.26004	2.93251
	0.0629416	0.0213154	3.09862	1.13699		0.0629416	0.0135533	5.29843	2.92681
	0.0633977	0.0207905	3.12107	1.12512		0.0633977	0.013284	5.33682	2.91039
	0.0638538	0.0205012	3.14352	1.12549		0.0638538	0.0130375	5.37521	2.89763
	0.0643098	0.020104	3.16597	1.1195		0.0643098	0.012808	5.4136	2.88743
	0.0647659	0.0196777	3.18842	1.11136		0.0647659	0.0126099	5.45199	2.88323
	0.0652219	0.0193575	3.21088	1.10872		0.0652219	0.0124277	5.49038	2.88173
	0.065678	0.0188639	3.23333	1.09562		0.065678	0.0122842	5.52877	2.88843
	0.0661341	0.0186157	3.25578	1.09627		0.0661341	0.0120742	5.56716	2.87861
	0.0665901	0.0181897	3.27823	1.08601		0.0665901	0.0116986	5.60556	2.82767
	0.0670462	0.0178836	3.30068	1.08241		0.0670462	0.0115239	5.64395	2.82372
	0.0675022	0.0175693	3.32313	1.0779		0.0675022	0.0114434	5.68234	2.84227
	0.0679583	0.0171638	3.34559	1.0673		0.0679583	0.0112706	5.72073	2.83731
	0.0684143	0.016827	3.36804	1.06044		0.0684143	0.0110275	5.75912	2.81349
	0.0688704	0.0165061	3.39049	1.05414		0.0688704	0.0108995	5.79751	2.81803
	0.0693264	0.0161984	3.41294	1.04823		0.0693264	0.0106673	5.8359	2.79463
	0.0697825	0.0158728	3.43539	1.04072		0.0697825	0.0104733	5.87429	2.78004
	0.0702385	0.0155352	3.45784	1.03194		0.0702385	0.0104406	5.91268	2.80769
	0.0706946	0.0151985	3.48029	1.02273		0.0706946	0.0102318	5.95107	2.78739
	0.0711506	0.0149763	3.50275	1.02082		0.0711506	0.0100544	5.98946	2.77452
	0.0716067	0.0147931	3.5252	1.0213		0.0716067	0.0098793	6.02785	2.76126
	0.0720627	0.0144738	3.54765	1.01203		0.0720627	0.00978532	6.06624	2.76994
	0.0725188	0.0141485	3.5701	1.00184		0.0725188	0.00958495	6.10463	2.74767
	0.0729748	0.0138801	3.59255	0.995236		0.0729748	0.00947196	6.14302	2.74954
	0.0734308	0.0135416	3.615	0.983141		0.0734308	0.00934092	6.18141	2.7455
	0.0738869	0.0133549	3.63745	0.981666		0.0738869	0.0091329	6.2198	2.7178
	0.0743429	0.0130926	3.6599	0.974297		0.0743429	0.0090048	6.25819	2.71286
	0.074799	0.0129379	3.68235	0.974634		0.074799	0.00886801	6.29658	2.70453
	0.075255	0.0126259	3.7048	0.962769		0.075255	0.00875415	6.33497	2.70246
	0.075711	0.0124236	3.72725	0.958859		0.075711	0.00866537	6.37336	2.70757
	0.0761671	0.0121829	3.74971	0.951637		0.0761671	0.00849336	6.41175	2.68589
	0.0766231	0.011939	3.77216	0.943791		0.0766231	0.00839474	6.45013	2.68659
	0.0770792	0.0116921	3.79461	0.935302		0.0770792	0.00822238	6.48852	2.66285
	0.0775352	0.0114813	3.81706	0.929346		0.0775352	0.00814539	6.52691	2.66922
	0.0779912	0.0112481	3.83951	0.921212		0.0779912	0.00797637	6.5653	2.64467
	0.0784473	0.0111129	3.86196	0.920807		0.0784473	0.00786136	6.60369	2.63711
	0.0789033	0.0108672	3.88441	0.910948		0.0789033	0.0077661	6.64208	2.63553
	0.0793593	0.010704	3.90686	0.907675		0.0793593	0.00763377	6.68047	2.62065
	0.0798153	0.0105266	3.92931	0.902915		0.0798153	0.00750322	6.71886	2.60552
	0.0802714	0.0102975	3.95176	0.893393		0.0802714	0.0074226	6.75724	2.60706
	0.0807274	0.0101103	3.97421	0.887139		0.0807274	0.00729344	6.79563	2.59089
	0.0811834	0.00990938	3.99666	0.879363		0.0811834	0.00719498	6.83402	2.58487
	0.0816395	0.00972119	4.01911	0.872382		0.0816395	0.00708511	6.87241	2.57408
	0.0820955	0.00953227	4.04156	0.865012		0.0820955	0.00700505	6.9108	2.5735
	0.0825515	0.00930519	4.06401	0.853812		0.0825515	0.00683886	6.94919	2.54044
	0.0830075	0.00921097	4.08646	0.85453		0.0830075	0.00669104	6.98757	2.51306
	0.0834635	0.00907981	4.10891	0.851643		0.0834635	0.00660741	7.02596	2.50899
	0.0839196	0.00885484	4.13136	0.839643		0.0839196	0.0065765	7.06435	2.52462
	0.0843756	0.00872368	4.15381	0.83622		0.0843756	0.00649449	7.10274	2.5203
	0.0848316	0.00858173	4.17626	0.831529		0.0848316	0.0063985	7.14112	2.50997
	0.0852876	0.00846953	4.19871	0.829504		0.0852876	0.00626436	7.17951	2.48384
	0.0857436	0.00829807	4.22116	0.821426		0.0857436	0.00615907	7.2179	2.46827
	0.0861996	0.00810608	4.24361	0.810978		0.0861996	0.00608251	7.25629	2.46359
	0.0866557	0.00805722	4.26606	0.814641		0.0866557	0.00597475	7.29467	2.44561
	0.0871117	0.0079195	4.28851	0.809166		0.0871117	0.00592135	7.33306	2.44933
	0.0875677	0.00769321	4.31096	0.794296		0.0875677	0.00584342	7.37145	2.44247
	0.0880237	0.0076059	4.33341	0.793482		0.0880237	0.00576565	7.40983	2.43513
	0.0884797	0.00745372	4.35586	0.785683		0.0884797	0.00564396	7.44822	2.40849
	0.0889357	0.00731927	4.37831	0.779485		0.0889357	0.00558851	7.48661	2.40948
	0.0893917	0.00715434	4.40075	0.769752		0.0893917	0.00545813	7.52499	2.37746
	0.0898477	0.00708889	4.4232	0.770512		0.0898477	0.00539716	7.56338	2.37495
	0.0903037	0.00687836	4.44565	0.755237		0.0903037	0.00538976	7.60177	2.39583
	0.0907597	0.00681144	4.4681	0.755462		0.0907597	0.00517922	7.64015	2.32555
	0.0912157	0.0067219	4.49055	0.753041		0.0912157	0.00517149	7.67854	2.34547
	0.0916717	0.0065942	4.513	0.74614		0.0916717	0.00501222	7.71693	2.29602
	0.0921277	0.00650754	4.53545	0.743678		0.0921277	0.00503955	7.75531	2.33156
	0.0925837	0.00637414	4.5579	0.735662		0.0925837	0.00489344	7.7937	2.28643
	0.0930397	0.00619147	4.58035	0.721635		0.0930397	0.00480561	7.83208	2.26757
	0.0934957	0.00617063	4.60279	0.726273		0.0934957	0.00472586	7.87047	2.25185
	0.0939517	0.00604838	4.62524	0.718846		0.0939517	0.00474145	7.90886	2.28136
	0.0944077	0.00591724	4.64769	0.710103		0.0944077	0.00457077	7.94724	2.22064
	0.0948637	0.00580237	4.67014	0.703061		0.0948637	0.00452225	7.98563	2.21835
	0.0953197	0.0057089	4.69259	0.698401		0.0953197	0.00443549	8.02401	2.19676
	0.0957757	0.00564977	4.71504	0.697796		0.0957757	0.00439444	8.0624	2.1973
	0.0962317	0.00553684	4.73749	0.690376		0.0962317	0.00427181	8.10078	2.15637
	0.0966877	0.00538563	4.75993	0.677901		0.0966877	0.00425944	8.13917	2.17055
	0.0971437	0.00535178	4.78238	0.680009		0.0971437	0.00416425	8.17755	2.1421
	0.0975996	0.0052716	4.80483	0.676123		0.0975996	0.00408372	8.21594	2.12044
	0.0980556	0.00518049	4.82728	0.670661		0.0980556	0.00400475	8.25432	2.09892
	0.0985116	0.00507871	4.84973	0.663613		0.0985116	0.00401544	8.29271	2.12414
	0.0989676	0.00500365	4.87217	0.659872		0.0989676	0.0038423	8.33109	2.05141
	0.0994236	0.00491527	4.89462	0.654205		0.0994236	0.003842	8.36948	2.07019
	0.0998796	0.00485901	4.91707	0.652662		0.0998796	0.00376323	8.40786	2.04639
	0.100336	0.00477854	4.93952	0.647727		0.100336	0.00368543	8.44624	2.02242
	0.100792	0.00466566	4.96197	0.638187		0.100792	0.00364794	8.48463	2.02009
	0.101247	0.00460827	4.98441	0.636053		0.101247	0.0035513	8.52301	1.98441
	0.101703	0.00452914	5.00686	0.630775		0.101703	0.00352011	8.5614	1.98473
	0.102159	0.00443307	5.02931	0.622943		0.102159	0.00348113	8.59978	1.9804
	0.102615	0.0043852	5.05176	0.62173		0.102615	0.00337681	8.63816	1.93824
	0.103071	0.00427288	5.0742	0.611202		0.103071	0.00337426	8.67655	1.95402
	0.103527	0.00420926	5.09665	0.60744		0.103527	0.00330296	8.71493	1.92969
	0.103983	0.00411405	5.1191	0.598941		0.103983	0.00323536	8.75331	1.90688
	0.104439	0.00406878	5.14155	0.597557		0.104439	0.0032033	8.7917	1.90458
	0.104895	0.00398505	5.16399	0.590381		0.104895	0.00315668	8.83008	1.89329
	0.105351	0.00389839	5.18644	0.582574		0.105351	0.0031052	8.86846	1.87864
	0.105807	0.00388238	5.20889	0.585215		0.105807	0.0030801	8.90685	1.87962
	0.106263	0.00375896	5.23133	0.571505		0.106263	0.00296172	8.94523	1.82299
	0.106719	0.00369755	5.25378	0.567003		0.106719	0.00287729	8.98361	1.78625
	0.107175	0.00369702	5.27623	0.571776		0.107175	0.00289244	9.022	1.81103
	0.107631	0.00362212	5.29867	0.56497		0.107631	0.00284437	9.06038	1.79612
	0.108087	0.00352698	5.32112	0.554801		0.108087	0.00278827	9.09876	1.77564
	0.108543	0.0034709	5.34357	0.550595		0.108543	0.00272255	9.13714	1.74845
	0.108999	0.00342466	5.36601	0.547833		0.108999	0.00271314	9.17552	1.75708
	0.109455	0.00336022	5.38846	0.542032		0.109455	0.00259378	9.21391	1.69386
	0.109911	0.00334786	5.41091	0.544547		0.109911	0.00260457	9.25229	1.7151
	0.110367	0.00327537	5.43335	0.537185		0.110367	0.00254797	9.29067	1.69179
	0.110823	0.00320622	5.4558	0.530198		0.110823	0.00254125	9.32905	1.70129
	0.111279	0.00316023	5.47825	0.526901		0.111279	0.00249725	9.36743	1.68562
	0.111735	0.00311811	5.50069	0.524148		0.111735	0.00243361	9.40581	1.65615
	0.11219	0.0030656	5.52314	0.519534		0.11219	0.00243682	9.4442	1.6719
	0.112646	0.00301422	5.54558	0.514988		0.112646	0.00237079	9.48258	1.63984
	0.113102	0.00291797	5.56803	0.502587		0.113102	0.00235149	9.52096	1.63969
	0.113558	0.00288083	5.59048	0.500199		0.113558	0.00224228	9.55934	1.57616
	0.114014	0.00283278	5.61292	0.495813		0.114014	0.00226836	9.59772	1.60733
	0.11447	0.00277897	5.63537	0.490294		0.11447	0.00221409	9.6361	1.58145
	0.114926	0.00276327	5.65781	0.491414		0.114926	0.0021328	9.67448	1.53554
	0.115382	0.0027401	5.68026	0.491168		0.115382	0.00216806	9.71286	1.57334
	0.115838	0.00265546	5.7027	0.479766		0.115838	0.00216251	9.75124	1.58174
	0.116294	0.00260026	5.72515	0.473498		0.116294	0.0020431	9.78962	1.50619
	0.11675	0.00257175	5.7476	0.471985		0.11675	0.0020684	9.828	1.53681
	0.117206	0.00261918	5.77004	0.484452		0.117206	0.00202549	9.86638	1.51671
	0.117662	0.00247468	5.79249	0.461292		0.117662	0.00195202	9.90476	1.47309
	0.118118	0.0024619	5.81493	0.462474		0.118118	0.00190575	9.94314	1.44934
	0.118574	0.00245173	5.83738	0.464125		0.118574	0.00192286	9.98152	1.47366
	0.119029	0.00239408	5.85982	0.456703		0.119029	0.00184845	10.0199	1.42755
	0.119485	0.00235278	5.88227	0.452271		0.119485	0.00184657	10.0583	1.43704
	0.119941	0.00230288	5.90471	0.446063		0.119941	0.00180677	10.0967	1.41682
	0.120397	0.00228639	5.92716	0.446242		0.120397	0.00182238	10.135	1.43995
	0.120853	0.00224263	5.9496	0.441023		0.120853	0.00174181	10.1734	1.38672
	0.121309	0.00218669	5.97204	0.433273		0.121309	0.0017798	10.2118	1.42768
	0.121765	0.0021956	5.99449	0.438314		0.121765	0.00166995	10.2502	1.34965
	0.122221	0.00216938	6.01693	0.436328		0.122221	0.0017098	10.2886	1.39223
	0.122677	0.00211572	6.03938	0.428717		0.122677	0.00168988	10.3269	1.38629
	0.123133	0.00212206	6.06182	0.433203		0.123133	0.00167247	10.3653	1.38222
	0.123589	0.00202227	6.08427	0.415895		0.123589	0.00162286	10.4037	1.35117
	0.124045	0.00201219	6.10671	0.416879		0.124045	0.0015503	10.4421	1.3003
	0.1245	0.0019929	6.12916	0.415925		0.1245	0.00156784	10.4804	1.3247
	0.124956	0.00194968	6.1516	0.409889		0.124956	0.00152924	10.5188	1.30157
	0.125412	0.001955	6.17404	0.414012		0.125412	0.00156554	10.5572	1.3422
	0.125868	0.00197411	6.19649	0.421106		0.125868	0.00148826	10.5956	1.28524
	0.126324	0.00186407	6.21893	0.400517		0.126324	0.00151828	10.634	1.32068
	0.12678	0.00190005	6.24137	0.411199		0.12678	0.00148605	10.6723	1.30199
	0.127236	0.00190237	6.26382	0.414669		0.127236	0.00146972	10.7107	1.29696
	0.127692	0.00182098	6.28626	0.399777		0.127692	0.00141506	10.7491	1.25769
	0.128148	0.00178118	6.30871	0.393837		0.128148	0.0014031	10.7875	1.25598
	0.128603	0.00179341	6.33115	0.399368		0.128603	0.00133397	10.8258	1.20261
	0.129059	0.00173889	6.35359	0.389975		0.129059	0.00144494	10.8642	1.3119
	0.129515	0.00177625	6.37604	0.401174		0.129515	0.00136668	10.9026	1.24964
	0.129971	0.00171007	6.39848	0.388952		0.129971	0.00131426	10.941	1.21018
	0.130427	0.00174068	6.42092	0.398695		0.130427	0.00131527	10.9793	1.21962
	0.130883	0.00170785	6.44336	0.393916		0.130883	0.00130405	11.0177	1.21769
	0.131339	0.00169265	6.46581	0.393133		0.131339	0.00129054	11.0561	1.21348
	0.131795	0.00167246	6.48825	0.391146		0.131795	0.00125937	11.0945	1.19241
	0.132251	0.00156735	6.51069	0.369103		0.132251	0.00122603	11.1328	1.16889
	0.132706	0.00159093	6.53314	0.377244		0.132706	0.00124324	11.1712	1.19348
	0.133162	0.00156026	6.55558	0.372517		0.133162	0.00122719	11.2096	1.18617
	0.133618	0.00151218	6.57802	0.363514		0.133618	0.00118931	11.248	1.15745
	0.134074	0.00153131	6.60046	0.370628		0.134074	0.00119574	11.2863	1.17166
	0.13453	0.00151872	6.62291	0.370086		0.13453	0.00117126	11.3247	1.15549
	0.134986	0.00147587	6.64535	0.362086		0.134986	0.00114194	11.3631	1.13421
	0.135442	0.00149256	6.66779	0.368658		0.135442	0.00113107	11.4015	1.13101
	0.135897	0.00150297	6.69023	0.373732		0.135897	0.00111784	11.4398	1.12532
	0.136353	0.00146164	6.71267	0.365898		0.136353	0.00114745	11.4782	1.1629
	0.136809	0.00145397	6.73512	0.366414		0.136809	0.00115255	11.5166	1.17589
	0.137265	0.00142692	6.75756	0.361999		0.137265	0.00114584	11.555	1.17685
	0.137721	0.00139756	6.78	0.356909		0.137721	0.00112962	11.5933	1.16791
	0.138177	0.00139483	6.80244	0.358573		0.138177	0.00110406	11.6317	1.14905
	0.138633	0.00137813	6.82488	0.356622		0.138633	0.00107624	11.6701	1.12749
	0.139088	0.001387	6.84732	0.361281		0.139088	0.00111713	11.7085	1.17804
	0.139544	0.00129285	6.86977	0.338968		0.139544	0.00105923	11.7468	1.12432
	0.14	0.00136913	6.89221	0.361318		0.14	0.00106037	11.7852	1.13289
	0.140456	0.00137646	6.91465	0.365621		0.140456	0.00101827	11.8236	1.09501
	0.140912	0.00134374	6.93709	0.359249		0.140912	0.00103271	11.862	1.11776
	0.141368	0.00125261	6.95953	0.337057		0.141368	0.000962481	11.9003	1.0485
	0.141824	0.00123675	6.98197	0.334938		0.141824	0.00101971	11.9387	1.11802
	0.142279	0.00129442	7.00441	0.352815		0.142279	0.00101239	11.9771	1.11714
	0.142735	0.00124696	7.02685	0.342059		0.142735	0.000976831	12.0154	1.08482
	0.143191	0.00123425	7.04929	0.340738		0.143191	0.000966843	12.0538	1.08059
	0.143647	0.00121614	7.07173	0.337881		0.143647	0.000937978	12.0922	1.05502
	0.144103	0.00113663	7.09417	0.317797		0.144103	0.000922869	12.1306	1.04462
	0.144558	0.00116961	7.11661	0.32909		0.144558	0.000950995	12.1689	1.08328
	0.145014	0.00118819	7.13906	0.336429		0.145014	0.000921333	12.2073	1.05612
	0.14547	0.00121192	7.1615	0.34531		0.14547	0.000926483	12.2457	1.06871
	0.145926	0.00110571	7.18394	0.317025		0.145926	0.000914815	12.284	1.06187
	0.146382	0.00112453	7.20638	0.324438		0.146382	0.000915245	12.3224	1.06902
	0.146838	0.0011523	7.22882	0.334525		0.146838	0.000881768	12.3608	1.03634
	0.147293	0.00106351	7.25126	0.310669		0.147293	0.000920514	12.3992	1.08861
	0.147749	0.00110297	7.2737	0.32419		0.147749	0.000809865	12.4375	0.963691
	0.148205	0.00111716	7.29614	0.330392		0.148205	0.000874731	12.4759	1.04731
	0.148661	0.00107285	7.31857	0.319241		0.148661	0.000849206	12.5143	1.02301
	0.149117	0.00105539	7.34101	0.315975		0.149117	0.000864758	12.5526	1.04815
	0.149572	0.00107894	7.36345	0.325004		0.149572	0.000835959	12.591	1.01944
	0.150028	0.00106089	7.38589	0.321516		0.150028	0.000776024	12.6294	0.952129
	0.150484	0.00100078	7.40833	0.305145		0.150484	0.000904069	12.6678	1.11598
	0.15094	0.00100245	7.43077	0.307509		0.15094	0.000825075	12.7061	1.02465
	0.151396	0.000999265	7.45321	0.308386		0.151396	0.000826922	12.7445	1.03316
	0.151851	0.00101957	7.47565	0.316551		0.151851	0.000739986	12.7829	0.930113
	0.152307	0.000984245	7.49809	0.30742		0.152307	0.000848022	12.8212	1.07232
	0.152763	0.000942027	7.52053	0.295997		0.152763	0.000758263	12.8596	0.964565
	0.153219	0.00101826	7.54297	0.321862		0.153219	0.000769776	12.898	0.985061
	0.153675	0.000968236	7.5654	0.307874		0.153675	0.000840902	12.9363	1.08249
	0.15413	0.000973674	7.58784	0.311442		0.15413	0.000737657	12.9747	0.955226
	0.154586	0.00092168	7.61028	0.296558		0.154586	0.000780533	13.0131	1.01673
	0.155042	0.0009227	7.63272	0.298639		0.155042	0.000796727	13.0514	1.04396
	0.155498	0.0009101	7.65516	0.296295		0.155498	0.000765057	13.0898	1.00836
	0.155954	0.000865784	7.6776	0.283523		0.155954	0.000740628	13.1282	0.981896
	0.156409	0.000939764	7.70003	0.309551		0.156409	0.000700451	13.1665	0.934067
	0.156865	0.000905233	7.72247	0.299917		0.156865	0.000739344	13.2049	0.991686
	0.157321	0.000878232	7.74491	0.292664		0.157321	0.000729118	13.2433	0.98366
	0.157777	0.000859617	7.76735	0.288123		0.157777	0.000732219	13.2816	0.993577
	0.158232	0.000842403	7.78978	0.283987		0.158232	0.000698485	13.32	0.953285
	0.158688	0.000811989	7.81222	0.275313		0.158688	0.000689621	13.3584	0.946618
	0.159144	0.000854748	7.83466	0.291478		0.159144	0.000691701	13.3967	0.954935
	0.1596	0.000788361	7.8571	0.270381		0.1596	0.000694085	13.4351	0.963722
	0.160056	0.000778844	7.87953	0.268645		0.160056	0.000707046	13.4735	0.987333
	0.160511	0.000779292	7.90197	0.270333		0.160511	0.000725469	13.5118	1.01884
	0.160967	0.000788478	7.92441	0.275075		0.160967	0.000655441	13.5502	0.925725
	0.161423	0.000777818	7.94684	0.272895		0.161423	0.000661835	13.5886	0.940056
	0.161879	0.000764771	7.96928	0.269834		0.161879	0.000661879	13.6269	0.945436
	0.162334	0.000751395	7.99172	0.26661		0.162334	0.000637671	13.6653	0.915993
	0.16279	0.000733794	8.01415	0.261829		0.16279	0.000573712	13.7037	0.828751
	0.163246	0.000757992	8.03659	0.271979		0.163246	0.000658931	13.742	0.957191
	0.163702	0.0007497	8.05903	0.270508		0.163702	0.000652482	13.7804	0.953123
	0.164157	0.000672804	8.08146	0.244116		0.164157	0.000613599	13.8188	0.901322
	0.164613	0.000746286	8.1039	0.272283		0.164613	0.00063221	13.8571	0.933822
	0.165069	0.000684447	8.12634	0.251106		0.165069	0.000678615	13.8955	1.00792
	0.165525	0.00071233	8.14877	0.262781		0.165525	0.000589487	13.9339	0.880387
	0.16598	0.000747317	8.17121	0.277208		0.16598	0.000630637	13.9722	0.947036
	0.166436	0.000661086	8.19364	0.24657		0.166436	0.000627177	14.0106	0.94702
	0.166892	0.000702153	8.21608	0.263323		0.166892	0.000598408	14.0489	0.908535
	0.167347	0.000643461	8.23852	0.242632		0.167347	0.000599677	14.0873	0.91544
	0.167803	0.000638657	8.26095	0.242134		0.167803	0.000577632	14.1257	0.886597
	0.168259	0.00068386	8.28339	0.260682		0.168259	0.000604629	14.164	0.933082
	0.168715	0.000668891	8.30582	0.256359		0.168715	0.000535634	14.2024	0.831091
	0.16917	0.000658176	8.32826	0.253617		0.16917	0.000591887	14.2408	0.92334
	0.169626	0.000650642	8.35069	0.252066		0.169626	0.000581633	14.2791	0.912239
	0.170082	0.00066971	8.37313	0.260849		0.170082	0.000561484	14.3175	0.885375
	0.170538	0.000627811	8.39556	0.245842		0.170538	0.000549446	14.3558	0.871043
	0.170993	0.000622945	8.418	0.245242		0.170993	0.000594907	14.3942	0.948159
	0.171449	0.000597739	8.44043	0.236575		0.171449	0.000579489	14.4326	0.928515
	0.171905	0.000628148	8.46287	0.249933		0.171905	0.000522694	14.4709	0.841971
	0.17236	0.000565081	8.4853	0.226033		0.17236	0.000575665	14.5093	0.932221
	0.172816	0.000550788	8.50773	0.221483		0.172816	0.000553793	14.5477	0.901551
	0.173272	0.000630042	8.53017	0.25469		0.173272	0.000568078	14.586	0.92969
	0.173727	0.000557383	8.5526	0.226505		0.173727	0.000612163	14.6244	1.00711
	0.174183	0.000589551	8.57504	0.240836		0.174183	0.00052981	14.6627	0.876208
	0.174639	0.000595822	8.59747	0.244673		0.174639	0.000513265	14.7011	0.853293
	0.175095	0.000547626	8.6199	0.226056		0.175095	0.000488531	14.7395	0.816416
	0.17555	0.000581889	8.64234	0.241452		0.17555	0.000562123	14.7778	0.944298
	0.176006	0.000606825	8.66477	0.253108		0.176006	0.000497844	14.8162	0.840664
	0.176462	0.000508619	8.6872	0.213246		0.176462	0.000470254	14.8545	0.798192
	0.176917	0.000551074	8.70964	0.23224		0.176917	0.00052831	14.8929	0.901371
	0.177373	0.000562721	8.73207	0.238372		0.177373	0.000516773	14.9313	0.886235
	0.177829	0.000500511	8.7545	0.21311		0.177829	0.000534923	14.9696	0.922081
	0.178284	0.000507144	8.77694	0.217042		0.178284	0.000451064	15.008	0.781518
	0.17874	0.000559505	8.79937	0.240677		0.17874	0.000542503	15.0463	0.944756
	0.179196	0.000535543	8.8218	0.231546		0.179196	0.000542264	15.0847	0.949162
	0.179651	0.000553782	8.84424	0.240651		0.179651	0.000553947	15.1231	0.974549
	0.180107	0.000543561	8.86667	0.237409		0.180107	0.000467851	15.1614	0.827262
	0.180563	0.000514783	8.8891	0.225979		0.180563	0.00051808	15.1998	0.920719
	0.181018	0.000499562	8.91153	0.220405		0.181018	0.000461672	15.2381	0.82462
	0.181474	0.00046192	8.93397	0.204825		0.181474	0.000492082	15.2765	0.883367
	0.18193	0.000468538	8.9564	0.208804		0.18193	0.000462991	15.3148	0.835323
	0.182385	0.000495524	8.97883	0.221938		0.182385	0.000496384	15.3532	0.900062
	0.182841	0.000466714	9.00126	0.21008		0.182841	0.000495842	15.3916	0.903577
	0.183297	0.000490093	9.02369	0.221705		0.183297	0.000517895	15.4299	0.948474
	0.183752	0.000517275	9.04612	0.235166		0.183752	0.000483122	15.4683	0.889195
	0.184208	0.000464415	9.06856	0.212183		0.184208	0.000521112	15.5066	0.963878
	0.184664	0.000431026	9.09099	0.197903		0.184664	0.000495899	15.545	0.921787
	0.185119	0.000474667	9.11342	0.219018		0.185119	0.000452434	15.5833	0.845148
	0.185575	0.000464179	9.13585	0.215234		0.185575	0.000463911	15.6217	0.870859
	0.18603	0.000494457	9.15828	0.230401		0.18603	0.00048467	15.66	0.9143
	0.186486	0.000464307	9.18071	0.217413		0.186486	0.000439321	15.6984	0.832816
	0.186942	0.000456524	9.20314	0.214815		0.186942	0.000463712	15.7368	0.883356
	0.187397	0.000474965	9.22557	0.224582		0.187397	0.000430303	15.7751	0.823713
	0.187853	0.000471878	9.248	0.224209		0.187853	0.000435729	15.8135	0.838161
	0.188309	0.000486706	9.27043	0.232378		0.188309	0.000405122	15.8518	0.78307
	0.188764	0.000463036	9.29287	0.222148		0.188764	0.00046949	15.8902	0.911885
	0.18922	0.000453517	9.3153	0.218633		0.18922	0.000428692	15.9285	0.836668
	0.189676	0.00046197	9.33773	0.223781		0.189676	0.000465616	15.9669	0.913115
	0.190131	0.000517638	9.36016	0.251953		0.190131	0.000408238	16.0052	0.804442
	0.190587	0.000482595	9.38259	0.236023		0.190587	0.000472349	16.0436	0.93524
	0.191042	0.00042849	9.40502	0.210566		0.191042	0.000466831	16.0819	0.928739
	0.191498	0.000401086	9.42744	0.19804		0.191498	0.000432808	16.1203	0.865163
	0.191954	0.000434589	9.44987	0.215605		0.191954	0.000397439	16.1587	0.798247
	0.192409	0.00040565	9.4723	0.202204		0.192409	0.00047779	16.197	0.964191
	0.192865	0.000460913	9.49473	0.230841		0.192865	0.00043021	16.2354	0.872291
	0.19332	0.000392799	9.51716	0.197657		0.19332	0.000417093	16.2737	0.849693
	0.193776	0.000423159	9.53959	0.213939		0.193776	0.000398769	16.3121	0.816199
	0.194232	0.000446932	9.56202	0.227022		0.194232	0.000496531	16.3504	1.02108
	0.194687	0.000415109	9.58445	0.211848		0.194687	0.000385689	16.3888	0.796869
	0.195143	0.000445567	9.60688	0.228458		0.195143	0.000412283	16.4271	0.855805
	0.195598	0.000465811	9.62931	0.239953		0.195598	0.000444634	16.4655	0.927272
	0.196054	0.000394622	9.65173	0.20423		0.196054	0.000450811	16.5038	0.94454
	0.19651	0.000397749	9.67416	0.206806		0.19651	0.000376718	16.5422	0.792972
	0.196965	0.000403234	9.69659	0.210631		0.196965	0.00042718	16.5805	0.903366
	0.197421	0.000416194	9.71902	0.218408		0.197421	0.000438385	16.6189	0.931356
	0.197876	0.000385492	9.74145	0.203231		0.197876	0.000361085	16.6572	0.770675
	0.198332	0.000371762	9.76388	0.196896		0.198332	0.000382774	16.6956	0.820733
	0.198787	0.000380431	9.7863	0.202414		0.198787	0.000443211	16.7339	0.95469
	0.199243	0.000385909	9.80873	0.206271		0.199243	0.000357025	16.7723	0.772572
	0.199699	0.000398232	9.83116	0.213832		0.199699	0.000377324	16.8106	0.820236
	0.200154	0.000410948	9.85359	0.221668		0.200154	0.000400417	16.849	0.874412
	0.20061	0.000377027	9.87601	0.204298		0.20061	0.000356344	16.8873	0.781713
	0.201065	0.000368615	9.89844	0.200647		0.201065	0.000387436	16.9257	0.853784
	0.201521	0.000404915	9.92087	0.221407		0.201521	0.000338108	16.964	0.748462
	0.201976	0.000357558	9.94329	0.196397		0.201976	0.000339321	17.0024	0.754547
	0.202432	0.000398005	9.96572	0.219601		0.202432	0.000383089	17.0407	0.85572
	0.202887	0.000406746	9.98815	0.225435		0.202887	0.000378466	17.0791	0.849203
	0.203343	0.000334337	10.0106	0.186136		0.203343	0.000357673	17.1174	0.806156
	0.203798	0.000374021	10.033	0.209163		0.203798	0.000327742	17.1558	0.742008
	0.204254	0.000379362	10.0554	0.213099		0.204254	0.000396248	17.1941	0.901121
	0.20471	0.000370053	10.0779	0.208799		0.20471	0.000377897	17.2325	0.863226
	0.205165	0.000372654	10.1003	0.211203		0.205165	0.000348109	17.2708	0.798723
	0.205621	0.000400591	10.1227	0.228046		0.205621	0.000347817	17.3091	0.801602
	0.206076	0.000335349	10.1451	0.191752		0.206076	0.000320236	17.3475	0.741312
	0.206532	0.000346223	10.1676	0.198846		0.206532	0.000362155	17.3858	0.842059
	0.206987	0.000375748	10.19	0.216756		0.206987	0.000323895	17.4242	0.756426
	0.207443	0.000376573	10.2124	0.218189		0.207443	0.00034638	17.4625	0.812501
	0.207898	0.000359266	10.2348	0.209076		0.207898	0.000367239	17.5009	0.865216
	0.208354	0.000374283	10.2573	0.218771		0.208354	0.000311645	17.5392	0.737458
	0.208809	0.000338615	10.2797	0.19879		0.208809	0.000348464	17.5776	0.828193
	0.209265	0.00034983	10.3021	0.20627		0.209265	0.00033911	17.6159	0.809483
	0.20972	0.000326738	10.3245	0.193494		0.20972	0.000331805	17.6543	0.795497
	0.210176	0.000371554	10.347	0.220991		0.210176	0.000356625	17.6926	0.858721
	0.210631	0.000344957	10.3694	0.206062		0.210631	0.000406118	17.7309	0.982139
	0.211087	0.000323845	10.3918	0.194288		0.211087	0.000323334	17.7693	0.785323
	0.211542	0.000307045	10.4142	0.185005		0.211542	0.000340428	17.8076	0.830414
	0.211998	0.000312122	10.4367	0.188875		0.211998	0.000298327	17.846	0.730852
	0.212453	0.000373919	10.4591	0.227244		0.212453	0.000345918	17.8843	0.851089
	0.212909	0.000293548	10.4815	0.179165		0.212909	0.000302087	17.9227	0.746439
	0.213364	0.000328715	10.5039	0.201488		0.213364	0.00033848	17.961	0.839944
	0.21382	0.000352561	10.5263	0.217029		0.21382	0.000370826	17.9993	0.924145
	0.214275	0.000343178	10.5488	0.212154		0.214275	0.000316889	18.0377	0.793097
	0.214731	0.000351591	10.5712	0.21828		0.214731	0.000349847	18.076	0.879309
	0.215186	0.000325079	10.5936	0.202677		0.215186	0.000290477	18.1144	0.733189
	0.215642	0.000325819	10.616	0.203999		0.215642	0.000320931	18.1527	0.813489
	0.216097	0.000353245	10.6385	0.222106		0.216097	0.000354882	18.1911	0.903351
	0.216553	0.000332033	10.6609	0.20965		0.216553	0.000370423	18.2294	0.946888
	0.217008	0.000289197	10.6833	0.183372		0.217008	0.000333749	18.2677	0.856736
	0.217464	0.000325697	10.7057	0.207383		0.217464	0.000312095	18.3061	0.804515
	0.217919	0.000309652	10.7282	0.197993		0.217919	0.000303714	18.3444	0.786194
	0.218374	0.000310435	10.7506	0.199325		0.218374	0.000288112	18.3828	0.748926
	0.21883	0.000275267	10.773	0.177482		0.21883	0.000293331	18.4211	0.765678
	0.219285	0.00031873	10.7954	0.206362		0.219285	0.000307536	18.4594	0.806101
	0.219741	0.000323959	10.8178	0.21062		0.219741	0.000333091	18.4978	0.876715
	0.220196	0.000310155	10.8403	0.202481		0.220196	0.000290947	18.5361	0.768969
	0.220652	0.000288654	10.8627	0.189225		0.220652	0.000389042	18.5745	1.03249
	0.221107	0.000315831	10.8851	0.207896		0.221107	0.000307715	18.6128	0.820027
	0.221563	0.000302377	10.9075	0.199861		0.221563	0.000265731	18.6511	0.711066
	0.222018	0.000311352	10.9299	0.20664		0.222018	0.000248768	18.6895	0.668413
	0.222473	0.00029159	10.9524	0.19432		0.222473	0.000266107	18.7278	0.717939
	0.222929	0.000324819	10.9748	0.217351		0.222929	0.000285211	18.7662	0.772632
	0.223384	0.000297553	10.9972	0.19992		0.223384	0.000328058	18.8045	0.89234
	0.22384	0.000270562	11.0196	0.182527		0.22384	0.00023779	18.8428	0.649446
	0.224295	0.000283001	11.0421	0.191697		0.224295	0.00028193	18.8812	0.773134
	0.224751	0.000279094	11.0645	0.189819		0.224751	0.000239764	18.9195	0.660177
	0.225206	0.000284367	11.0869	0.19419		0.225206	0.000264848	18.9578	0.732203
	0.225661	0.000308165	11.1093	0.211293		0.225661	0.000278168	18.9962	0.77214
	0.226117	0.000286052	11.1317	0.196924		0.226117	0.000301824	19.0345	0.841188
	0.226572	0.000332872	11.1542	0.230079		0.226572	0.000278252	19.0728	0.778621
	0.227028	0.000326132	11.1766	0.226328		0.227028	0.00028766	19.1112	0.808186
	0.227483	0.000307612	11.199	0.214333		0.227483	0.000305593	19.1495	0.862018
	0.227938	0.000279244	11.2214	0.195347		0.227938	0.000301903	19.1879	0.855021
	0.228394	0.000316894	11.2438	0.222571		0.228394	0.000303698	19.2262	0.863544
	0.228849	0.000291203	11.2662	0.205344		0.228849	0.000232829	19.2645	0.664676
	0.229305	0.000282536	11.2887	0.200026		0.229305	0.000248253	19.3029	0.711532
	0.22976	0.000323886	11.3111	0.230212		0.22976	0.000238922	19.3412	0.687512
	0.230215	0.000295222	11.3335	0.210671		0.230215	0.000283447	19.3795	0.81887
	0.230671	0.000286994	11.3559	0.205611		0.230671	0.000216629	19.4179	0.628314
	0.231126	0.000269848	11.3783	0.194091		0.231126	0.000251013	19.4562	0.730919
	0.231581	0.000271575	11.4008	0.196103		0.231581	0.000281698	19.4945	0.823504
	0.232037	0.000262357	11.4232	0.190193		0.232037	0.000295534	19.5329	0.867352
	0.232492	0.000261529	11.4456	0.190337		0.232492	0.000216077	19.5712	0.636648
	0.232948	0.000248233	11.468	0.181369		0.232948	0.000250307	19.6095	0.740395
	0.233403	0.000263774	11.4904	0.193478		0.233403	0.000241898	19.6479	0.718322
	0.233858	0.000299534	11.5128	0.220566		0.233858	0.000231775	19.6862	0.690949
	0.234314	0.000289748	11.5353	0.214192		0.234314	0.00021327	19.7245	0.638264
	0.234769	0.00027196	11.5577	0.201824		0.234769	0.000256826	19.7629	0.771604
	0.235224	0.000297225	11.5801	0.22143		0.235224	0.000249596	19.8012	0.752795
	0.23568	0.000284027	11.6025	0.212418		0.23568	0.00027913	19.8395	0.845135
	0.236135	0.000277418	11.6249	0.208277		0.236135	0.000279399	19.8779	0.849219
	0.23659	0.000282951	11.6473	0.213252		0.23659	0.000210878	19.9162	0.643429
	0.237046	0.000275178	11.6698	0.208193		0.237046	0.000232304	19.9545	0.711533
	0.237501	0.000259449	11.6922	0.197047		0.237501	0.000244015	19.9928	0.750277
	0.237956	0.000242343	11.7146	0.184762		0.237956	0.000288071	20.0312	0.889136
	0.238412	0.000236143	11.737	0.180725		0.238412	0.000292095	20.0695	0.905012
	0.238867	0.00023489	11.7594	0.180453		0.238867	0.000258837	20.1078	0.805032
	0.239322	0.000245336	11.7818	0.189197		0.239322	0.000284896	20.1462	0.889463
	0.239778	0.000283231	11.8043	0.219253		0.239778	0.000217766	20.1845	0.682468
	0.240233	0.000262399	11.8267	0.203899		0.240233	0.000239686	20.2228	0.754021
	0.240688	0.000248752	11.8491	0.194028		0.240688	0.000272029	20.2611	0.859015
	0.241144	0.000257174	11.8715	0.201357		0.241144	0.000242866	20.2995	0.769827
	0.241599	0.000224623	11.8939	0.176535		0.241599	0.000222195	20.3378	0.706968
	0.242054	0.000225152	11.9163	0.177619		0.242054	0.000245307	20.3761	0.783448
	0.24251	0.000227109	11.9387	0.179837		0.24251	0.000212809	20.4145	0.682216
	0.242965	0.000254562	11.9612	0.202334		0.242965	0.000209816	20.4528	0.675151
	0.24342	0.000238261	11.9836	0.190087		0.24342	0.000234383	20.4911	0.75703
	0.243875	0.000251455	12.006	0.201365		0.243875	0.000207511	20.5294	0.672747
	0.244331	0.000251055	12.0284	0.201796		0.244331	0.000231081	20.5678	0.751961
	0.244786	0.000220821	12.0508	0.178156		0.244786	0.000268059	20.6061	0.875545
	0.245241	0.000230474	12.0732	0.186636		0.245241	0.000221407	20.6444	0.725862
	0.245697	0.000261421	12.0956	0.212484		0.245697	0.000222944	20.6827	0.733615
	0.246152	0.000208864	12.1181	0.170395		0.246152	0.000210628	20.7211	0.695661
	0.246607	0.00026335	12.1405	0.215642		0.246607	0.000226272	20.7594	0.750095
	0.247062	0.00022679	12.1629	0.186391		0.247062	0.000242729	20.7977	0.807625
	0.247518	0.000228838	12.1853	0.188767		0.247518	0.000219692	20.836	0.73367
	0.247973	0.000266931	12.2077	0.221001		0.247973	0.000220588	20.8744	0.739376
	0.248428	0.000277912	12.2301	0.230938		0.248428	0.000187645	20.9127	0.631266
	0.248884	0.000264228	12.2525	0.220373		0.248884	0.000243105	20.951	0.820843
	0.249339	0.000244004	12.2749	0.204251		0.249339	0.000195034	20.9893	0.660942
	0.249794	0.000217909	12.2974	0.183074		0.249794	0.000191207	21.0277	0.650343
	0.250249	0.000241102	12.3198	0.203298		0.250249	0.000245725	21.066	0.83882
	0.250705	0.000205772	12.3422	0.174139		0.250705	0.000239528	21.1043	0.820645
	0.25116	0.000197829	12.3646	0.168026		0.25116	0.000197765	21.1426	0.680025
	0.251615	0.000238589	12.387	0.203381		0.251615	0.000220345	21.181	0.760417
	0.25207	0.000224827	12.4094	0.192344		0.25207	0.000230678	21.2193	0.798958
	0.252525	0.000235372	12.4318	0.202093		0.252525	0.000258855	21.2576	0.899791
	0.252981	0.000283778	12.4542	0.244535		0.252981	0.000165792	21.2959	0.578378
	0.253436	0.000243709	12.4767	0.210763		0.253436	0.000186162	21.3342	0.651782
	0.253891	0.000207914	12.4991	0.180454		0.253891	0.000230992	21.3726	0.811648
	0.254346	0.000262234	12.5215	0.228416		0.254346	0.000202519	21.4109	0.714153
	0.254802	0.000227522	12.5439	0.198891		0.254802	0.000220941	21.4492	0.781907
	0.255257	0.000202753	12.5663	0.177873		0.255257	0.000236656	21.4875	0.840518
	0.255712	0.000246526	12.5887	0.217046		0.255712	0.000219513	21.5258	0.782415
	0.256167	0.000242348	12.6111	0.214128		0.256167	0.000191794	21.5642	0.686052
	0.256622	0.000285677	12.6335	0.25331		0.256622	0.000215924	21.6025	0.775113
	0.257078	0.000233938	12.6559	0.208169		0.257078	0.000138922	21.6408	0.500465
	0.257533	0.000221185	12.6783	0.197519		0.257533	0.000214987	21.6791	0.777235
	0.257988	0.000225768	12.7008	0.202325		0.257988	0.000249574	21.7174	0.905469
	0.258443	0.000198971	12.7232	0.17894		0.258443	0.000233709	21.7558	0.850902
	0.258898	0.000239654	12.7456	0.216287		0.258898	0.000200382	21.7941	0.732135
	0.259354	0.000202298	12.768	0.183216		0.259354	0.000169627	21.8324	0.621949
	0.259809	0.000195871	12.7904	0.178018		0.259809	0.000244193	21.8707	0.898494
	0.260264	0.000218447	12.8128	0.199233		0.260264	0.000164017	21.909	0.605609
	0.260719	0.000212119	12.8352	0.194139		0.260719	0.000215313	21.9473	0.797792
	0.261174	0.000201458	12.8576	0.185026		0.261174	0.000201244	21.9857	0.748271
	0.26163	0.000219133	12.88	0.201961		0.26163	0.000179743	22.024	0.670655
	0.262085	0.000221204	12.9024	0.20458		0.262085	0.000232275	22.0623	0.86968
	0.26254	0.000250737	12.9248	0.232699		0.26254	0.000150725	22.1006	0.566307
	0.262995	0.000248817	12.9472	0.231719		0.262995	0.000215941	22.1389	0.81415
	0.26345	0.00023139	12.9697	0.216236		0.26345	0.000200569	22.1772	0.758813
	0.263905	0.000215075	12.9921	0.201685		0.263905	0.000154806	22.2155	0.587702
	0.26436	0.000235553	13.0145	0.22165		0.26436	0.000135681	22.2539	0.516875
	0.264816	0.00022553	13.0369	0.212951		0.264816	0.000147059	22.2922	0.562152
	0.265271	0.000198298	13.0593	0.187882		0.265271	0.000175312	22.3305	0.672457
	0.265726	0.000253409	13.0817	0.240922		0.265726	0.000189657	22.3688	0.729979
	0.266181	0.000217371	13.1041	0.207368		0.266181	0.000179717	22.4071	0.694092
	0.266636	0.000245352	13.1265	0.234863		0.266636	0.000177454	22.4454	0.687699
	0.267091	0.000247444	13.1489	0.237675		0.267091	0.000227925	22.4837	0.886311
	0.267546	0.000231755	13.1713	0.223365		0.267546	0.000178075	22.5221	0.694827
	0.268002	0.000213719	13.1937	0.206683		0.268002	0.000131966	22.5604	0.516666
	0.268457	0.000196394	13.2161	0.190574		0.268457	0.000202582	22.5987	0.795834
	0.268912	0.000225802	13.2385	0.219854		0.268912	0.000194855	22.637	0.768079
	0.269367	0.000226332	13.2609	0.221117		0.269367	0.000156841	22.6753	0.620328
	0.269822	0.000248092	13.2833	0.243195		0.269822	0.000190052	22.7136	0.754224
	0.270277	0.000229647	13.3057	0.225874		0.270277	0.000159384	22.7519	0.634655
	0.270732	0.000238872	13.3281	0.235739		0.270732	0.000156875	22.7902	0.626768
	0.271187	0.000207041	13.3506	0.205013		0.271187	0.000163754	22.8285	0.656454
	0.271642	0.000210222	13.373	0.208863		0.271642	0.000151749	22.8669	0.610374
	0.272097	0.000221672	13.3954	0.220977		0.272097	0.000193161	22.9052	0.779548
	0.272553	0.000235981	13.4178	0.236029		0.272553	0.000244517	22.9435	0.99011
	0.273008	0.000204068	13.4402	0.204792		0.273008	0.000197246	22.9818	0.801369
	0.273463	0.000227792	13.4626	0.229363		0.273463	0.000216971	23.0201	0.884449
	0.273918	0.00024875	13.485	0.251299		0.273918	0.000203245	23.0584	0.831255
	0.274373	0.000232284	13.5074	0.235444		0.274373	0.000194809	23.0967	0.799404
	0.274828	0.000252939	13.5298	0.257232		0.274828	0.000190382	23.135	0.78383
	0.275283	0.000254917	13.5522	0.260102		0.275283	0.000191449	23.1733	0.790835
	0.275738	0.000226728	13.5746	0.232106		0.275738	0.000223843	23.2116	0.927708
	0.276193	0.000181465	13.597	0.186383		0.276193	0.000151958	23.2499	0.631863
	0.276648	0.000216543	13.6194	0.223145		0.276648	0.00017967	23.2882	0.74956
	0.277103	0.000222436	13.6418	0.229972		0.277103	0.000198246	23.3266	0.829777
	0.277558	0.00023523	13.6642	0.243999		0.277558	0.000161566	23.3649	0.678472
	0.278013	0.000242637	13.6866	0.252508		0.278013	0.000235371	23.4032	0.991651
	0.278468	0.000225093	13.709	0.235018		0.278468	0.000171052	23.4415	0.723028
	0.278923	0.000197444	13.7314	0.206825		0.278923	0.0001602	23.4798	0.679371
	0.279378	0.00023837	13.7538	0.25051		0.279378	0.000184515	23.5181	0.785042
	0.279834	0.000226842	13.7762	0.239172		0.279834	0.000173205	23.5564	0.739324
	0.280289	0.000231971	13.7986	0.245376		0.280289	0.000168632	23.5947	0.722148
	0.280744	0.000199748	13.821	0.211978		0.280744	0.000199511	23.633	0.857158
	0.281199	0.000221472	13.8434	0.235794		0.281199	0.000142479	23.6713	0.614116
	0.281654	0.000229796	13.8658	0.245449		0.281654	0.000182365	23.7096	0.788582
	0.282109	0.000262208	13.8882	0.280973		0.282109	0.000181285	23.7479	0.786446
	0.282564	0.000195706	13.9106	0.210389		0.282564	0.000189377	23.7862	0.824204
	0.283019	0.000228466	13.933	0.246399		0.283019	0.000134591	23.8245	0.587653
	0.283474	0.000218752	13.9554	0.236682		0.283474	0.000203723	23.8628	0.892358
	0.283929	0.000250683	13.9778	0.272101		0.283929	0.000154458	23.9011	0.678741
	0.284384	0.000215573	14.0002	0.234742		0.284384	0.000152774	23.9394	0.673493
	0.284839	0.000205871	14.0226	0.224896		0.284839	0.000165127	23.9777	0.730282
	0.285294	0.000239298	14.045	0.262247		0.285294	0.000185073	24.016	0.821111
	0.285749	0.000240521	14.0674	0.264429		0.285749	0.000112106	24.0543	0.498968
	0.286204	0.000246486	14.0898	0.27185		0.286204	0.000186314	24.0926	0.831897
	0.286659	0.000242785	14.1122	0.26862		0.286659	0.000185001	24.1309	0.828665
	0.287114	0.000265144	14.1346	0.29429		0.287114	0.000119619	24.1692	0.537505
	0.287569	0.000254009	14.157	0.282825		0.287569	0.000205319	24.2075	0.92552
	0.288024	0.000196817	14.1794	0.21984		0.288024	0.000188824	24.2458	0.853863
	0.288478	0.000216718	14.2018	0.242834		0.288478	0.000202505	24.2841	0.918625
	0.288933	0.000219657	14.2242	0.246903		0.288933	0.000152761	24.3224	0.695157
	0.289388	0.000213022	14.2466	0.2402		0.289388	0.000168492	24.3607	0.769158
	0.289843	0.000214309	14.269	0.242412		0.289843	0.00014262	24.399	0.653103
	0.290298	0.000221279	14.2914	0.251082		0.290298	0.000162749	24.4373	0.747621
	0.290753	0.000228419	14.3138	0.259998		0.290753	0.000185606	24.4756	0.855293
	0.291208	0.000229916	14.3362	0.262521		0.291208	0.000211079	24.5139	0.975721
	0.291663	0.000187225	14.3586	0.214445		0.291663	0.000132999	24.5522	0.616718
	0.292118	0.000238286	14.381	0.273781		0.292118	0.000199381	24.5905	0.927416
	0.292573	0.00020668	14.4034	0.238207		0.292573	0.000200737	24.6288	0.936635
	0.293028	0.000240748	14.4258	0.278335		0.293028	0.000126107	24.6671	0.590243
	0.293483	0.000218711	14.4482	0.253643		0.293483	0.000202965	24.7054	0.952932
	0.293938	0.000227758	14.4706	0.264955		0.293938	0.0001828	24.7437	0.860918
	0.294393	0.000205573	14.493	0.239887		0.294393	0.000220618	24.782	1.04224
	0.294848	0.000235924	14.5153	0.276157		0.294848	0.000181181	24.8203	0.858584
	0.295303	0.000212901	14.5377	0.249977		0.295303	0.000181467	24.8586	0.862596
	0.295757	0.000200261	14.5601	0.235861		0.295757	0.00019316	24.8969	0.921008
	0.296212	0.000200933	14.5825	0.23738		0.296212	0.000194119	24.9352	0.928429
	0.296667	0.000196187	14.6049	0.232486		0.296667	0.000166136	24.9734	0.797036
	0.297122	0.000196387	14.6273	0.233437		0.297122	0.000188983	25.0117	0.909427
	0.297577	0.000234376	14.6497	0.279447		0.297577	0.000192737	25.05	0.930332
	0.298032	0.000225435	14.6721	0.269609		0.298032	0.000204754	25.0883	0.991362
	0.298487	0.000251358	14.6945	0.301529		0.298487	0.000204307	25.1266	0.992219
	0.298942	0.000234895	14.7169	0.28264		0.298942	0.000153248	25.1649	0.74652
	0.299397	0.000202808	14.7393	0.244774		0.299397	0.000215623	25.2032	1.05357
	0.299851	0.000199594	14.7617	0.241627		0.299851	0.000186683	25.2415	0.914936
	0.300306	0.000238101	14.7841	0.28912		0.300306	0.000177551	25.2798	0.872822
	0.300761	0.000205451	14.8065	0.25023		0.300761	0.000182289	25.3181	0.89883
	0.301216	0.000238667	14.8289	0.291565		0.301216	0.00014886	25.3564	0.736219
	0.301671	0.000211803	14.8513	0.259529		0.301671	0.000173778	25.3947	0.862058
	0.302126	0.000175642	14.8736	0.215869		0.302126	0.000126107	25.4329	0.627462
	0.302581	0.0002225	14.896	0.274283		0.302581	0.000200296	25.4712	0.999605
	0.303035	0.000216845	14.9184	0.268117		0.303035	0.000163013	25.5095	0.815989
	0.30349	0.000206485	14.9408	0.256074		0.30349	0.000141644	25.5478	0.711151
	0.303945	0.000178049	14.9632	0.221472		0.303945	0.000133717	25.5861	0.673367
	0.3044	0.000191508	14.9856	0.238926		0.3044	0.000216716	25.6244	1.0946
	0.304855	0.000186546	15.008	0.233431		0.304855	0.000205958	25.6627	1.04337
	0.30531	0.00021188	15.0304	0.265925		0.30531	0.000199532	25.701	1.01384
	0.305764	0.000207311	15.0528	0.260966		0.305764	0.0001452	25.7392	0.739969
	0.306219	0.000173053	15.0752	0.21849		0.306219	0.000180671	25.7775	0.923482
	0.306674	0.000226629	15.0976	0.286984		0.306674	0.000122508	25.8158	0.628049
	0.307129	0.0001569	15.12	0.199275		0.307129	0.000181057	25.8541	0.930961
	0.307584	0.000222875	15.1423	0.283906		0.307584	0.000164547	25.8924	0.848576
	0.308038	0.000218951	15.1647	0.279733		0.308038	0.000159467	25.9307	0.824813
	0.308493	0.000200197	15.1871	0.256529		0.308493	0.00016833	25.969	0.873228
	0.308948	0.000191635	15.2095	0.246282		0.308948	0.000157209	26.0072	0.817942
	0.309403	0.000232608	15.2319	0.299819		0.309403	0.000169392	26.0455	0.883928
	0.309858	0.000189767	15.2543	0.245319		0.309858	0.000165131	26.0838	0.864225
	0.310312	0.000197418	15.2767	0.25596		0.310312	8.97934e-05	26.1221	0.471321
	0.310767	0.000172403	15.2991	0.224183		0.310767	0.000171022	26.1604	0.900319
	0.311222	0.000230297	15.3215	0.300343		0.311222	0.000188775	26.1987	0.996687
	0.311677	0.000174785	15.3438	0.228613		0.311677	0.000118517	26.2369	0.627571
	0.312132	0.00021289	15.3662	0.279266		0.312132	0.000161787	26.2752	0.859199
	0.312586	0.000181024	15.3886	0.238157		0.312586	0.000175182	26.3135	0.93305
	0.313041	0.000195108	15.411	0.257433		0.313041	0.000126289	26.3518	0.674594
	0.313496	0.000204008	15.4334	0.26996		0.313496	0.000195885	26.3901	1.04939
	0.313951	0.000217124	15.4558	0.28815		0.313951	0.000124865	26.4284	0.670869
	0.314405	0.000186157	15.4782	0.247768		0.314405	0.000124787	26.4666	0.672396
	0.31486	0.000209073	15.5006	0.279074		0.31486	0.000167957	26.5049	0.907629
	0.315315	0.000174579	15.5229	0.233705		0.315315	0.000165341	26.5432	0.896076
	0.31577	0.000179361	15.5453	0.240799		0.31577	0.000127568	26.5815	0.693357
	0.316224	0.000206695	15.5677	0.278296		0.316224	0.000206751	26.6198	1.12697
	0.316679	0.00018439	15.5901	0.248979		0.316679	0.000171319	26.658	0.936522
	0.317134	0.000192137	15.6125	0.260186		0.317134	0.000138548	26.6963	0.759556
	0.317588	0.000189445	15.6349	0.257276		0.317588	0.000160073	26.7346	0.880077
	0.318043	0.000194709	15.6573	0.265183		0.318043	0.000215032	26.7729	1.18563
	0.318498	0.000200338	15.6797	0.27363		0.318498	0.000163272	26.8112	0.902814
	0.318953	0.000172619	15.702	0.236443		0.318953	0.000167857	26.8494	0.93082
	0.319407	0.000155199	15.7244	0.213189		0.319407	0.000205751	26.8877	1.14421
	0.319862	0.000171415	15.7468	0.236136		0.319862	0.000199737	26.926	1.11393
	0.320317	0.000151785	15.7692	0.209688		0.320317	0.000161346	26.9643	0.902383
	0.320771	0.000219447	15.7916	0.304024		0.320771	0.000141342	27.0025	0.792751
	0.321226	0.000188383	15.814	0.261728		0.321226	0.000163842	27.0408	0.921557
	0.321681	0.000168278	15.8363	0.234458		0.321681	0.000141638	27.0791	0.798923
	0.322135	0.000181884	15.8587	0.254132		0.322135	0.000153337	27.1174	0.867357
	0.32259	0.000207943	15.8811	0.291362		0.32259	0.000148965	27.1556	0.845006
	0.323045	0.000142972	15.9035	0.200892		0.323045	0.000148764	27.1939	0.846246
	0.323499	0.000188597	15.9259	0.265747		0.323499	0.000151798	27.2322	0.865942
	0.323954	0.00016947	15.9483	0.239467		0.323954	0.000142155	27.2705	0.81321
	0.324409	0.000198433	15.9706	0.281181		0.324409	0.000171194	27.3087	0.982084
	0.324863	0.000189573	15.993	0.269381		0.324863	0.00018231	27.347	1.04879
	0.325318	0.000156246	16.0154	0.222645		0.325318	0.000127956	27.3853	0.738164
	0.325773	0.00020549	16.0378	0.293634		0.325773	0.00012337	27.4235	0.713696
	0.326227	0.000144798	16.0602	0.207486		0.326227	0.000112607	27.4618	0.653252
	0.326682	0.000181197	16.0826	0.260368		0.326682	0.000182351	27.5001	1.0608
	0.327137	0.000188453	16.1049	0.27155		0.327137	0.000163715	27.5384	0.955038
	0.327591	0.000175628	16.1273	0.253773		0.327591	0.000166974	27.5766	0.976761
	0.328046	0.000134807	16.1497	0.19533		0.328046	0.0001758	27.6149	1.03125
	0.328501	0.000184972	16.1721	0.26876		0.328501	0.000132742	27.6532	0.780829
	0.328955	0.000161457	16.1945	0.235244		0.328955	0.000114252	27.6914	0.673926
	0.32941	0.000163107	16.2168	0.238305		0.32941	0.000120314	27.7297	0.711647
	0.329864	0.000159821	16.2392	0.234149		0.329864	0.000175464	27.768	1.04072
	0.330319	0.000171832	16.2616	0.252439		0.330319	0.000123491	27.8063	0.734477
	0.330774	0.000161274	16.284	0.237581		0.330774	0.000140808	27.8445	0.839774
	0.331228	0.000163807	16.3064	0.241977		0.331228	0.000119759	27.8828	0.716204
	0.331683	0.000193578	16.3287	0.286741		0.331683	0.0001403	27.9211	0.841355
	0.332137	0.000130352	16.3511	0.193615		0.332137	0.000146157	27.9593	0.878882
	0.332592	0.000189382	16.3735	0.282066		0.332592	0.000136495	27.9976	0.823031
	0.333047	0.000154518	16.3959	0.230768		0.333047	0.000159053	28.0359	0.961671
	0.333501	0.000205697	16.4183	0.308042		0.333501	0.000128976	28.0741	0.781949
	0.333956	0.000207155	16.4406	0.311071		0.333956	0.000167877	28.1124	1.02057
	0.33441	0.000176073	16.463	0.265117		0.33441	0.000149984	28.1507	0.914277
	0.334865	0.000168511	16.4854	0.254422		0.334865	0.00010205	28.1889	0.623772
	0.335319	0.000158099	16.5078	0.239349		0.335319	0.000149479	28.2272	0.916159
	0.335774	0.000162223	16.5302	0.246261		0.335774	0.000158221	28.2655	0.97237
	0.336228	0.000154371	16.5525	0.234975		0.336228	0.000166521	28.3037	1.02615
	0.336683	0.000178266	16.5749	0.272081		0.336683	9.85149e-05	28.342	0.608722
	0.337138	0.000201589	16.5973	0.30851		0.337138	0.000145695	28.3802	0.902682
	0.337592	0.000173417	16.6197	0.266111		0.337592	0.000191167	28.4185	1.18761
	0.338047	0.00017377	16.642	0.267372		0.338047	0.000166882	28.4568	1.03953
	0.338501	0.000165021	16.6644	0.254593		0.338501	0.000175117	28.495	1.09376
	0.338956	0.000161052	16.6868	0.249138		0.338956	0.000149673	28.5333	0.937353
	0.33941	0.000195425	16.7092	0.303122		0.33941	0.000132546	28.5716	0.832324
	0.339865	0.000153826	16.7315	0.239237		0.339865	0.000164747	28.6098	1.0373
	0.340319	0.000154995	16.7539	0.2417		0.340319	0.000127425	28.6481	0.804458
	0.340774	0.00020035	16.7763	0.313264		0.340774	0.000170879	28.6863	1.08167
	0.341228	0.000186205	16.7987	0.291923		0.341228	0.000162927	28.7246	1.03409
	0.341683	0.000180634	16.821	0.283944		0.341683	0.000155336	28.7629	0.988535
	0.342137	0.000166134	16.8434	0.261846		0.342137	0.000121842	28.8011	0.77745
	0.342592	0.00015759	16.8658	0.24904		0.342592	0.000128987	28.8394	0.825229
	0.343046	0.000186661	16.8882	0.295765		0.343046	0.000127675	28.8776	0.819001
	0.343501	0.000193242	16.9105	0.307003		0.343501	7.23474e-05	28.9159	0.465321
	0.343955	0.000185544	16.9329	0.295555		0.343955	0.000140979	28.9542	0.909144
	0.34441	0.000187441	16.9553	0.299367		0.34441	0.000151467	28.9924	0.979364
	0.344864	0.000170339	16.9777	0.272771		0.344864	0.000125921	29.0307	0.816336
	0.345319	0.000192702	17	0.309395		0.345319	0.000166901	29.0689	1.08486
	0.345773	0.000156118	17.0224	0.251317		0.345773	0.000130754	29.1072	0.852143
	0.346228	0.000186078	17.0448	0.300334		0.346228	0.000161358	29.1454	1.05436
	0.346682	0.000169305	17.0672	0.273981		0.346682	0.000134311	29.1837	0.879931
	0.347136	0.000202754	17.0895	0.328971		0.347136	0.000153584	29.2219	1.00884
	0.347591	0.000203318	17.1119	0.330751		0.347591	9.49332e-05	29.2602	0.625215
	0.348045	0.000182175	17.1343	0.297131		0.348045	0.000168977	29.2985	1.11577
	0.3485	0.000151293	17.1566	0.247406		0.3485	0.000116718	29.3367	0.772713
	0.348954	0.000174355	17.179	0.285863		0.348954	0.000142221	29.375	0.944006
	0.349409	0.000179868	17.2014	0.295671		0.349409	0.000191779	29.4132	1.27627
	0.349863	0.000183133	17.2238	0.301822		0.349863	0.000117719	29.4515	0.785448
	0.350317	0.000182088	17.2461	0.30088		0.350317	0.000117377	29.4897	0.785202
	0.350772	0.000190695	17.2685	0.315919		0.350772	0.00013255	29.528	0.889007
	0.351226	0.000184368	17.2909	0.30623		0.351226	0.000161135	29.5662	1.08353
	0.351681	0.000166109	17.3132	0.276616		0.351681	0.00016589	29.6045	1.11839
	0.352135	0.00018597	17.3356	0.310491		0.352135	0.000132943	29.6427	0.898585
	0.35259	0.000179689	17.358	0.300778		0.35259	0.00011757	29.681	0.796724
	0.353044	0.00018799	17.3804	0.315485		0.353044	0.000110615	29.7192	0.751528
	0.353498	0.000177826	17.4027	0.299196		0.353498	0.000143694	29.7575	0.978786
	0.353953	0.000187238	17.4251	0.315843		0.353953	0.000132572	29.7957	0.905349
	0.354407	0.00018444	17.4475	0.311922		0.354407	0.000171845	29.834	1.17657
	0.354861	0.000139563	17.4698	0.236632		0.354861	0.000123309	29.8722	0.846421
	0.355316	0.000209627	17.4922	0.356339		0.355316	0.000136024	29.9105	0.936094
	0.35577	0.000157087	17.5146	0.267711		0.35577	0.00011001	29.9487	0.75901
	0.356225	0.000205518	17.5369	0.351143		0.356225	0.000165655	29.987	1.14585
	0.356679	0.000154852	17.5593	0.265253		0.356679	0.000192504	30.0252	1.33496
	0.357133	0.000172911	17.5817	0.296942		0.357133	9.58781e-05	30.0635	0.666583
	0.357588	0.000179614	17.604	0.309238		0.357588	0.000169385	30.1017	1.18063
	0.358042	0.000166672	17.6264	0.287685		0.358042	0.000118863	30.14	0.830596
	0.358496	0.000174936	17.6488	0.302716		0.358496	0.000108228	30.1782	0.758196
	0.358951	0.000176362	17.6711	0.305959		0.358951	0.000149858	30.2165	1.05251
	0.359405	0.000173544	17.6935	0.301831		0.359405	0.000152556	30.2547	1.07417
	0.359859	0.000178774	17.7159	0.311714		0.359859	9.84491e-05	30.293	0.694947
	0.360314	0.000150128	17.7382	0.262428		0.360314	9.11823e-05	30.3312	0.645277
	0.360768	0.000210595	17.7606	0.369056		0.360768	0.000134865	30.3694	0.956819
	0.361222	0.000168007	17.783	0.295165		0.361222	0.000168747	30.4077	1.20021
	0.361677	0.000203913	17.8053	0.359148		0.361677	0.000161711	30.4459	1.15307
	0.362131	0.000212486	17.8277	0.375188		0.362131	0.000223443	30.4842	1.59725
	0.362585	0.000202222	17.8501	0.357961		0.362585	0.000162972	30.5224	1.1679
	0.363039	0.00022348	17.8724	0.396582		0.363039	0.000116265	30.5607	0.835277
	0.363494	0.000151721	17.8948	0.269915		0.363494	0.000119087	30.5989	0.857697
	0.363948	0.000178851	17.9172	0.318976		0.363948	0.000109525	30.6371	0.790799
	0.364402	0.000225984	17.9395	0.404042		0.364402	0.000141011	30.6754	1.02068
	0.364857	0.000162498	17.9619	0.291259		0.364857	0.000145504	30.7136	1.05583
	0.365311	0.000176349	17.9843	0.316874		0.365311	0.000127981	30.7519	0.930987
	0.365765	0.000190087	18.0066	0.342408		0.365765	0.000159467	30.7901	1.16292
	0.366219	0.000197346	18.029	0.356367		0.366219	0.000119366	30.8283	0.872642
	0.366674	0.000151027	18.0513	0.273401		0.366674	0.000141211	30.8666	1.03491
	0.367128	0.000240026	18.0737	0.435592		0.367128	0.000116742	30.9048	0.857701
	0.367582	0.000137987	18.0961	0.251035		0.367582	0.000137277	30.9431	1.01107
	0.368036	0.000170739	18.1184	0.311388		0.368036	0.000120516	30.9813	0.889818
	0.368491	0.000211168	18.1408	0.386073		0.368491	0.000116717	31.0195	0.863898
	0.368945	0.000192734	18.1632	0.353238		0.368945	0.000155243	31.0578	1.15188
	0.369399	0.000176234	18.1855	0.323794		0.369399	0.000193174	31.096	1.43686
	0.369853	0.000141254	18.2079	0.260163		0.369853	0.000122895	31.1342	0.916362
	0.370307	0.000166128	18.2302	0.306729		0.370307	0.000228655	31.1725	1.70915
	0.370762	0.000179945	18.2526	0.333056		0.370762	0.000156537	31.2107	1.17296
	0.371216	0.00017325	18.275	0.321451		0.371216	0.000191113	31.249	1.43555
	0.37167	0.000205784	18.2973	0.382749		0.37167	0.000118486	31.2872	0.892191
	0.372124	0.000201905	18.3197	0.376454		0.372124	6.02292e-05	31.3254	0.454629
	0.372578	0.000152966	18.342	0.285902		0.372578	0.000176424	31.3637	1.33496
	0.373033	0.000209321	18.3644	0.392187		0.373033	0.000130164	31.4019	0.98732
	0.373487	0.000199138	18.3868	0.374017		0.373487	0.000160194	31.4401	1.21807
	0.373941	0.000186918	18.4091	0.351921		0.373941	0.00015833	31.4784	1.20682
	0.374395	0.000168443	18.4315	0.317907		0.374395	0.000153056	31.5166	1.16946
	0.374849	0.000114304	18.4538	0.216254		0.374849	0.000153851	31.5548	1.17839
	0.375304	0.000168603	18.4762	0.319756		0.375304	0.000102774	31.5931	0.789083
	0.375758	0.000182729	18.4986	0.347385		0.375758	0.000156042	31.6313	1.20097
	0.376212	0.000203138	18.5209	0.387119		0.376212	0.000144173	31.6695	1.1123
	0.376666	0.000190446	18.5433	0.363808		0.376666	0.00018979	31.7077	1.46778
	0.37712	0.000211406	18.5656	0.404822		0.37712	0.000125456	31.746	0.972582
	0.377574	0.000182301	18.588	0.34993		0.377574	0.000162135	31.7842	1.25996
	0.378028	0.000180776	18.6103	0.347838		0.378028	0.000171206	31.8224	1.33365
	0.378483	0.000191094	18.6327	0.368575		0.378483	0.000184317	31.8607	1.43923
	0.378937	0.000190348	18.6551	0.368018		0.378937	0.000155197	31.8989	1.21476
	0.379391	0.00017892	18.6774	0.346753		0.379391	0.000117216	31.9371	0.919679
	0.379845	0.000238808	18.6998	0.463926		0.379845	9.54124e-05	31.9754	0.750399
	0.380299	0.000165005	18.7221	0.321317		0.380299	0.000152868	32.0136	1.20515
	0.380753	0.000190418	18.7445	0.371691		0.380753	0.00014987	32.0518	1.18434
	0.381207	0.000154098	18.7668	0.301514		0.381207	0.000125273	32.09	0.992329
	0.381661	0.0001631	18.7892	0.319888		0.381661	0.000128536	32.1283	1.0206
	0.382116	0.000158073	18.8115	0.310766		0.382116	0.000124854	32.1665	0.993728
	0.38257	0.000172666	18.8339	0.340264		0.38257	0.000187548	32.2047	1.49626
	0.383024	0.000125179	18.8563	0.24727		0.383024	0.00010989	32.2429	0.878787
	0.383478	0.000152725	18.8786	0.302396		0.383478	0.000172071	32.2812	1.37931
	0.383932	0.000173885	18.901	0.34511		0.383932	0.000153178	32.3194	1.23078
	0.384386	0.000162282	18.9233	0.322844		0.384386	0.000126852	32.3576	1.02166
	0.38484	0.000217131	18.9457	0.432981		0.38484	0.000150332	32.3958	1.21363
	0.385294	0.000175822	18.968	0.351436		0.385294	9.11383e-05	32.4341	0.737497
	0.385748	0.000152099	18.9904	0.304733		0.385748	0.000169523	32.4723	1.37503
	0.386202	0.000179375	19.0127	0.360229		0.386202	0.00014977	32.5105	1.21767
	0.386656	0.000196759	19.0351	0.396071		0.386656	9.00339e-05	32.5487	0.73372
	0.38711	0.00016922	19.0574	0.341435		0.38711	0.000129715	32.5869	1.05958
	0.387564	0.000168658	19.0798	0.3411		0.387564	0.000167966	32.6252	1.37526
	0.388018	0.000192898	19.1021	0.391038		0.388018	0.000171112	32.6634	1.4043
	0.388472	0.000223104	19.1245	0.453331		0.388472	0.000162588	32.7016	1.33747
	0.388926	0.00024203	19.1468	0.492936		0.388926	0.000137193	32.7398	1.13121
	0.38938	0.00021097	19.1692	0.430681		0.38938	0.000113655	32.778	0.939312
	0.389834	0.000137933	19.1915	0.282237		0.389834	0.000153418	32.8163	1.2709
	0.390288	0.000207751	19.2139	0.42609		0.390288	0.000179906	32.8545	1.4938
	0.390742	0.00015993	19.2362	0.328774		0.390742	0.00015118	32.8927	1.2582
	0.391196	0.00018901	19.2586	0.389459		0.391196	0.000154919	32.9309	1.29232
	0.39165	0.000150426	19.281	0.310676		0.39165	0.00018879	32.9691	1.57853
	0.392104	0.000175993	19.3033	0.364323		0.392104	0.000136299	33.0073	1.14227
	0.392558	0.00017823	19.3256	0.369808		0.392558	0.000126719	33.0456	1.06445
	0.393012	0.000231368	19.348	0.481174		0.393012	0.000149069	33.0838	1.25509
	0.393466	0.000181416	19.3703	0.378163		0.393466	0.000167705	33.122	1.41526
	0.39392	0.000143422	19.3927	0.299653		0.39392	0.000151663	33.1602	1.28284
	0.394374	0.000200614	19.415	0.420112		0.394374	0.000178569	33.1984	1.5139
	0.394828	0.000179854	19.4374	0.377505		0.394828	0.000179157	33.2366	1.52238
	0.395282	0.000207111	19.4597	0.435717		0.395282	0.000159388	33.2749	1.35751
	0.395736	0.000197156	19.4821	0.415728		0.395736	0.000175639	33.3131	1.49936
	0.39619	0.000200151	19.5044	0.423012		0.39619	0.000147499	33.3513	1.26203
	0.396644	0.000181826	19.5268	0.385164		0.396644	0.000119085	33.3895	1.02125
	0.397098	0.000162549	19.5491	0.345118		0.397098	0.000101141	33.4277	0.869354
	0.397552	0.000197717	19.5715	0.420744		0.397552	0.000156016	33.4659	1.3441
	0.398006	0.000167997	19.5938	0.358316		0.398006	0.000114412	33.5041	0.987928
	0.39846	0.000163491	19.6162	0.349502		0.39846	0.000127894	33.5423	1.10686
	0.398914	0.000141429	19.6385	0.303028		0.398914	7.00012e-05	33.5806	0.607208
	0.399368	0.000200908	19.6609	0.43145		0.399368	0.000180308	33.6188	1.5676
	0.399821	0.000160882	19.6832	0.34628		0.399821	0.000171692	33.657	1.49609
	0.400275	0.000154326	19.7056	0.332924		0.400275	0.000115063	33.6952	1.00492
	0.400729	0.000184776	19.7279	0.399516		0.400729	0.000104594	33.7334	0.915549
	0.401183	0.000198312	19.7502	0.429755		0.401183	0.000158031	33.7716	1.38644
	0.401637	0.000145548	19.7726	0.316128		0.401637	0.000165787	33.8098	1.45778
	0.402091	0.000198886	19.7949	0.432952		0.402091	0.000155747	33.848	1.3726
	0.402545	0.000159295	19.8173	0.34755		0.402545	0.000160079	33.8862	1.41396
	0.402999	0.000192558	19.8396	0.421071		0.402999	0.000125349	33.9244	1.10969
	0.403453	0.000229296	19.862	0.502537		0.403453	0.000130263	33.9626	1.15579
	0.403906	0.000187301	19.8843	0.411422		0.403906	0.000108905	34.0008	0.968466
	0.40436	0.000183258	19.9067	0.403449		0.40436	0.000134655	34.039	1.20015
	0.404814	0.000116554	19.929	0.257173		0.404814	0.000153683	34.0773	1.37282
	0.405268	0.000192566	19.9513	0.425844		0.405268	0.000110033	34.1155	0.985104
	0.405722	0.00014344	19.9737	0.317917		0.405722	0.000189838	34.1537	1.70339
	0.406176	0.000204966	19.996	0.4553		0.406176	0.000108761	34.1919	0.978084
	0.406629	0.000188188	20.0184	0.418964		0.406629	8.30515e-05	34.2301	0.748548
	0.407083	0.000191623	20.0407	0.427565		0.407083	0.000149081	34.2683	1.34667
	0.407537	0.000221574	20.0631	0.495496		0.407537	0.00015747	34.3065	1.42563
	0.407991	0.000229141	20.0854	0.51356		0.407991	0.000148383	34.3447	1.34636
	0.408445	0.000184004	20.1077	0.413315		0.408445	0.000128469	34.3829	1.16826
	0.408899	0.000206876	20.1301	0.465724		0.408899	0.000221503	34.4211	2.01876
	0.409352	0.000240667	20.1524	0.542998		0.409352	0.000134645	34.4593	1.22987
	0.409806	0.000198197	20.1748	0.448167		0.409806	0.000157988	34.4975	1.44629
	0.41026	0.000190552	20.1971	0.431835		0.41026	0.000116519	34.5357	1.06903
	0.410714	0.000187837	20.2194	0.426625		0.410714	0.000141457	34.5739	1.3007
	0.411167	0.000192126	20.2418	0.437332		0.411167	0.000131039	34.6121	1.20757
	0.411621	0.000168036	20.2641	0.383341		0.411621	0.000159045	34.6503	1.46889
	0.412075	0.000174751	20.2865	0.399539		0.412075	0.000135731	34.6885	1.25633
	0.412529	0.000171227	20.3088	0.392344		0.412529	8.54073e-05	34.7267	0.792279
	0.412983	0.00019977	20.3311	0.458754		0.412983	0.000137905	34.7649	1.28209
	0.413436	0.000171801	20.3535	0.395394		0.413436	0.000112393	34.8031	1.0472
	0.41389	0.000266168	20.3758	0.613921		0.41389	0.000114298	34.8413	1.0673
	0.414344	0.000183249	20.3981	0.423594		0.414344	0.00018111	34.8795	1.69488
	0.414797	0.000182896	20.4205	0.423705		0.414797	0.000144458	34.9177	1.35484
	0.415251	0.000184252	20.4428	0.42778		0.415251	0.000155493	34.9558	1.46153
	0.415705	0.000194724	20.4652	0.453082		0.415705	0.000162582	34.994	1.5315
	0.416159	0.000189626	20.4875	0.442183		0.416159	0.000149548	35.0322	1.4118
	0.416612	0.000233279	20.5098	0.545164		0.416612	0.000157944	35.0704	1.49432
	0.417066	0.000153983	20.5322	0.360637		0.417066	8.49179e-05	35.1086	0.805162
	0.41752	0.00016961	20.5545	0.3981		0.41752	0.000136923	35.1468	1.30108
	0.417973	0.000180417	20.5768	0.424387		0.417973	0.000161742	35.185	1.54026
	0.418427	0.00022266	20.5992	0.52489		0.418427	0.000162416	35.2232	1.55004
	0.418881	0.000195716	20.6215	0.462376		0.418881	0.000101995	35.2614	0.975516
	0.419335	0.000163527	20.6438	0.387167		0.419335	0.000172872	35.2996	1.657
	0.419788	0.000218292	20.6662	0.517947		0.419788	9.96196e-05	35.3378	0.95693
	0.420242	0.000196397	20.6885	0.467003		0.420242	0.000135314	35.376	1.30261
	0.420696	0.000236392	20.7108	0.563321		0.420696	0.000101216	35.4142	0.976474
	0.421149	0.000148119	20.7332	0.353729		0.421149	0.000113474	35.4523	1.09709
	0.421603	0.000171715	20.7555	0.410962		0.421603	0.000163846	35.4905	1.58752
	0.422057	0.000205578	20.7778	0.493066		0.422057	0.000113204	35.5287	1.0992
	0.42251	0.000223111	20.8002	0.536268		0.42251	0.000135161	35.5669	1.31523
	0.422964	0.000194017	20.8225	0.467341		0.422964	0.000164241	35.6051	1.60163
	0.423417	0.000180122	20.8448	0.434802		0.423417	0.000134281	35.6433	1.31228
	0.423871	0.000196741	20.8672	0.475938		0.423871	0.000142806	35.6815	1.39858
	0.424325	0.000215997	20.8895	0.523638		0.424325	0.000135563	35.7197	1.33049
	0.424778	0.000223541	20.9118	0.543086		0.424778	0.000111905	35.7578	1.10064
	0.425232	0.000163108	20.9342	0.397112		0.425232	0.000120939	35.796	1.19204
	0.425686	0.000253928	20.9565	0.619549		0.425686	0.000150519	35.8342	1.48677
	0.426139	0.00016988	20.9788	0.415367		0.426139	0.000126821	35.8724	1.25536
	0.426593	0.000205744	21.0012	0.504128		0.426593	0.000186168	35.9106	1.84674
	0.427046	0.000212352	21.0235	0.521428		0.427046	0.000148683	35.9488	1.47804
	0.4275	0.000199997	21.0458	0.492133		0.4275	3.75736e-05	35.9869	0.374308
	0.427954	0.000196559	21.0682	0.484701		0.427954	0.000131752	36.0251	1.3153
	0.428407	0.000171692	21.0905	0.424278		0.428407	8.60133e-05	36.0633	0.860505
	0.428861	0.000233722	21.1128	0.578787		0.428861	0.000144261	36.1015	1.44629
	0.429314	0.000238145	21.1351	0.590989		0.429314	0.000122388	36.1397	1.2296
	0.429768	0.000153887	21.1575	0.382699		0.429768	5.78052e-05	36.1779	0.581981
	0.430221	0.00021645	21.1798	0.539422		0.430221	0.000136014	36.216	1.37228
	0.430675	0.000209903	21.2021	0.52421		0.430675	0.000162468	36.2542	1.64263
	0.431128	0.000156726	21.2245	0.39223		0.431128	7.03828e-05	36.2924	0.713106
	0.431582	0.000190033	21.2468	0.476587		0.431582	0.00012269	36.3306	1.24569
	0.432036	0.000173859	21.2691	0.436942		0.432036	0.000152146	36.3688	1.54801
	0.432489	0.000221948	21.2914	0.558971		0.432489	0.000127754	36.4069	1.30257
	0.432943	0.000231834	21.3138	0.585093		0.432943	0.000144571	36.4451	1.47712
	0.433396	0.000234442	21.3361	0.592915		0.433396	0.000112516	36.4833	1.15202
	0.43385	0.000177253	21.3584	0.449221		0.43385	0.000182198	36.5215	1.86938
	0.434303	0.000165759	21.3807	0.420969		0.434303	0.000125144	36.5596	1.28668
	0.434757	0.000188282	21.4031	0.479168		0.434757	0.000185428	36.5978	1.91048
	0.43521	0.000177215	21.4254	0.451945		0.43521	0.000194438	36.636	2.00749
	0.435664	0.000195279	21.4477	0.499052		0.435664	0.000200974	36.6742	2.0793
	0.436117	0.000210664	21.47	0.539492		0.436117	0.000132661	36.7123	1.37538
	0.436571	0.000222428	21.4924	0.570801		0.436571	9.49795e-05	36.7505	0.986764
	0.437024	0.000235175	21.5147	0.604769		0.437024	0.000164219	36.7887	1.70965
	0.437478	0.000207802	21.537	0.535487		0.437478	0.00016296	36.8269	1.70007
	0.437931	0.000205614	21.5593	0.530948		0.437931	0.000172849	36.865	1.80697
	0.438384	0.000204528	21.5817	0.529237		0.438384	0.000121167	36.9032	1.26931
	0.438838	0.00019854	21.604	0.514807		0.438838	0.000137686	36.9414	1.44535
	0.439291	0.000138625	21.6263	0.360193		0.439291	0.000103683	36.9795	1.09066
	0.439745	0.000178186	21.6486	0.46394		0.439745	0.00013574	37.0177	1.43081
	0.440198	0.000196769	21.671	0.513383		0.440198	0.000152916	37.0559	1.61519
	0.440652	0.000220924	21.6933	0.577591		0.440652	7.84662e-05	37.0941	0.830516
	0.441105	0.000218284	21.7156	0.571864		0.441105	0.000161836	37.1322	1.71646
	0.441559	0.000192659	21.7379	0.50577		0.441559	0.000175284	37.1704	1.86292
	0.442012	0.000208365	21.7602	0.548126		0.442012	4.78358e-05	37.2086	0.509443
	0.442465	0.00018877	21.7826	0.497597		0.442465	0.00010282	37.2467	1.09726
	0.442919	0.000178707	21.8049	0.472037		0.442919	6.86912e-05	37.2849	0.734554
	0.443372	0.000200081	21.8272	0.529578		0.443372	0.000140847	37.3231	1.50924
	0.443826	0.000254121	21.8495	0.673989		0.443826	9.31487e-05	37.3612	1.00017
	0.444279	0.00019268	21.8719	0.512078		0.444279	0.000101016	37.3994	1.08687
	0.444732	0.000186049	21.8942	0.495462		0.444732	0.000104235	37.4376	1.1238
	0.445186	0.00020111	21.9165	0.536665		0.445186	0.000134935	37.4757	1.45774
	0.445639	0.000175328	21.9388	0.468818		0.445639	0.000127996	37.5139	1.3856
	0.446092	0.000203789	21.9611	0.54603		0.446092	0.000137872	37.5521	1.49555
	0.446546	0.000202911	21.9834	0.544785		0.446546	0.000160814	37.5902	1.74795
	0.446999	0.000160418	22.0058	0.431572		0.446999	9.08981e-05	37.6284	0.990017
	0.447452	0.000178856	22.0281	0.482153		0.447452	0.000140723	37.6665	1.53579
	0.447906	0.000183308	22.0504	0.495155		0.447906	0.000167899	37.7047	1.8361
	0.448359	0.00023293	22.0727	0.63047		0.448359	0.000123041	37.7429	1.34827
	0.448812	0.000245308	22.095	0.665316		0.448812	0.000151756	37.781	1.66629
	0.449266	0.000226032	22.1174	0.614277		0.449266	0.000131732	37.8192	1.44934
	0.449719	0.000148536	22.1397	0.404485		0.449719	0.000170054	37.8574	1.87475
	0.450172	0.000105706	22.162	0.288434		0.450172	0.000172581	37.8955	1.90645
	0.450626	0.000168939	22.1843	0.4619		0.450626	5.09625e-05	37.9337	0.564101
	0.451079	0.000153694	22.2066	0.421066		0.451079	0.000187588	37.9718	2.08058
	0.451532	0.000220838	22.2289	0.606232		0.451532	0.000129642	38.01	1.44078
	0.451986	0.000217853	22.2513	0.599239		0.451986	0.000162223	38.0481	1.80649
	0.452439	0.00018017	22.2736	0.496582		0.452439	0.000151609	38.0863	1.69168
	0.452892	0.00016813	22.2959	0.464325		0.452892	0.000169223	38.1245	1.89201
	0.453345	0.000175103	22.3182	0.484552		0.453345	1.55667e-05	38.1626	0.174393
	0.453799	0.000129827	22.3405	0.35998		0.453799	9.44571e-05	38.2008	1.06032
	0.454252	0.000175131	22.3628	0.486568		0.454252	0.000132094	38.2389	1.48577
	0.454705	0.000214984	22.3851	0.598486		0.454705	9.26717e-05	38.2771	1.04444
	0.455158	0.000251436	22.4075	0.701358		0.455158	0.000141681	38.3152	1.59997
	0.455612	0.000189286	22.4298	0.529049		0.455612	7.9386e-05	38.3534	0.898273
	0.456065	0.000204952	22.4521	0.573975		0.456065	4.87992e-05	38.3916	0.553274
	0.456518	0.00013649	22.4744	0.383005		0.456518	0.000149168	38.4297	1.6946
	0.456971	0.000195646	22.4967	0.550094		0.456971	0.000132362	38.4679	1.50666
	0.457425	0.000158122	22.519	0.44547		0.457425	7.74368e-05	38.506	0.883204
	0.457878	0.000231678	22.5413	0.653989		0.457878	0.000186551	38.5442	2.13192
	0.458331	0.000241761	22.5636	0.683806		0.458331	0.000165412	38.5823	1.89409
	0.458784	0.00018065	22.586	0.511968		0.458784	5.85447e-05	38.6205	0.671706
	0.459238	0.000191419	22.6083	0.54356		0.459238	5.52243e-05	38.6586	0.634862
	0.459691	0.000189479	22.6306	0.539112		0.459691	0.00015105	38.6968	1.7399
	0.460144	0.000209743	22.6529	0.597945		0.460144	0.000170479	38.7349	1.96758
	0.460597	0.000215288	22.6752	0.614964		0.460597	0.000154953	38.7731	1.79191
	0.46105	0.000220605	22.6975	0.631393		0.46105	4.82454e-05	38.8112	0.559019
	0.461503	0.000250586	22.7198	0.71861		0.461503	0.000136341	38.8494	1.58289
	0.461957	0.000204803	22.7421	0.588472		0.461957	9.18983e-05	38.8875	1.06902
	0.46241	0.000203432	22.7644	0.585679		0.46241	0.000186529	38.9257	2.17407
	0.462863	0.00015524	22.7867	0.447813		0.462863	0.000149653	38.9638	1.74769
	0.463316	0.000192951	22.809	0.557684		0.463316	0.000126341	39.0019	1.47834
	0.463769	0.000173991	22.8314	0.503868		0.463769	0.00010694	39.0401	1.25377
	0.464222	0.000127599	22.8537	0.370244		0.464222	7.64477e-05	39.0782	0.898031
	0.464675	0.000211175	22.876	0.613944		0.464675	0.000160139	39.1164	1.88483
	0.465129	0.000201368	22.8983	0.586574		0.465129	0.000146355	39.1545	1.72595
	0.465582	0.00019021	22.9206	0.555152		0.465582	8.51601e-05	39.1927	1.00624
	0.466035	0.000208896	22.9429	0.610877		0.466035	0.000141504	39.2308	1.67525
	0.466488	0.000159936	22.9652	0.468612		0.466488	0.000141293	39.269	1.67601
	0.466941	0.00017925	22.9875	0.526225		0.466941	7.96795e-05	39.3071	0.94699
	0.467394	0.000155628	23.0098	0.457763		0.467394	0.000105551	39.3452	1.25691
	0.467847	0.000206702	23.0321	0.609172		0.467847	0.000228329	39.3834	2.72423
	0.4683	0.000205778	23.0544	0.607623		0.4683	0.000141848	39.4215	1.69569
	0.468753	0.000205426	23.0767	0.607759		0.468753	0.000136159	39.4597	1.63084
	0.469206	0.000173128	23.099	0.513194		0.469206	0.000264984	39.4978	3.17996
	0.469659	0.00021618	23.1213	0.642051		0.469659	9.10523e-05	39.5359	1.09479
	0.470113	0.000228267	23.1436	0.679258		0.470113	0.000107347	39.5741	1.29321
	0.470566	0.000154175	23.1659	0.459665		0.470566	0.000207957	39.6122	2.51008
	0.471019	0.000164713	23.1882	0.492028		0.471019	0.000237073	39.6504	2.86703
	0.471472	0.000195214	23.2106	0.584263		0.471472	0.000130382	39.6885	1.5798
	0.471925	0.000168863	23.2329	0.506368		0.471925	0.000148432	39.7266	1.80197
	0.472378	0.000261287	23.2552	0.785027		0.472378	0.000235922	39.7648	2.86961
	0.472831	0.000167762	23.2775	0.505003		0.472831	9.17418e-05	39.8029	1.11803
	0.473284	0.000280127	23.2998	0.844862		0.473284	0.000127011	39.841	1.55081
	0.473737	0.000204391	23.3221	0.617623		0.473737	8.85966e-05	39.8792	1.08384
	0.47419	0.000201262	23.3444	0.609332		0.47419	0.000195938	39.9173	2.40159
	0.474643	0.000163245	23.3667	0.495177		0.474643	7.61326e-05	39.9554	0.934929
	0.475096	0.000110784	23.389	0.336687		0.475096	0.000167567	39.9936	2.0617
	0.475549	5.41683e-05	23.4113	0.164939		0.475549	0.000278841	40.0317	3.43733
	0.476002	0.000169754	23.4336	0.517876		0.476002	0.000102893	40.0698	1.27081
	0.476455	0.000181193	23.4559	0.553824		0.476455	0.000125148	40.108	1.54861
	0.476908	0.000207045	23.4782	0.634047		0.476908	5.72155e-05	40.1461	0.709344
	0.477361	0.000185463	23.5005	0.569034		0.477361	0.000146592	40.1842	1.82086
	0.477814	0.000173442	23.5228	0.533161		0.477814	7.59845e-05	40.2224	0.94562
	0.478267	0.000293804	23.5451	0.904869		0.478267	0.000171828	40.2605	2.14244
	0.47872	0.000168018	23.5674	0.518447		0.47872	7.54602e-05	40.2986	0.942659
	0.479173	0.000243699	23.5897	0.753399		0.479173	0.000222066	40.3367	2.77933
	0.479625	0.000166612	23.612	0.516057		0.479625	3.91679e-05	40.3749	0.491145
	0.480078	0.000124853	23.6343	0.387444		0.480078	5.96224e-05	40.413	0.749046
	0.480531	0.000215629	23.6566	0.670406		0.480531	0.000117195	40.4511	1.47512
	0.480984	0.00022597	23.6789	0.703882		0.480984	0.000116967	40.4893	1.47502
	0.481437	0.000152968	23.7011	0.477384		0.481437	8.9129e-05	40.5274	1.12609
	0.48189	0.000228308	23.7234	0.713845		0.48189	0.000203512	40.5655	2.57608
	0.482343	0.000213906	23.7457	0.670073		0.482343	7.838e-05	40.6036	0.994012
	0.482796	0.000224763	23.768	0.705406		0.482796	5.66531e-05	40.6418	0.719823
	0.483249	0.000254419	23.7903	0.799977		0.483249	0.000172884	40.6799	2.20075
	0.483702	0.000176614	23.8126	0.556376		0.483702	0.000113911	40.718	1.45276
	0.484154	0.000209563	23.8349	0.661409		0.484154	0.000106133	40.7561	1.3561
	0.484607	0.000198914	23.8572	0.628973		0.484607	0.00014123	40.7942	1.80793
	0.48506	0.000166205	23.8795	0.52653		0.48506	0.000197816	40.8324	2.53704
	0.485513	0.000118627	23.9018	0.376507		0.485513	0.000120908	40.8705	1.55357
	0.485966	0.000185195	23.9241	0.588882		0.485966	0.000155576	40.9086	2.00276
	0.486419	0.000152594	23.9464	0.486121		0.486419	0.000219777	40.9467	2.83451
	0.486872	0.000123557	23.9687	0.39435		0.486872	1.0748e-05	40.9848	0.138878
	0.487324	0.000228012	23.991	0.72909		0.487324	5.82393e-05	41.023	0.753923
	0.487777	0.000264756	24.0133	0.848155		0.487777	0.000157715	41.0611	2.04546
	0.48823	0.000185955	24.0356	0.59682		0.48823	0.000136669	41.0992	1.7758
	0.488683	9.19169e-05	24.0579	0.295554		0.488683	0.000287771	41.1373	3.74607
	0.489136	0.000256332	24.0801	0.82575		0.489136	0.000173315	41.1754	2.26032
	0.489588	0.000250409	24.1024	0.808165		0.489588	3.52631e-05	41.2136	0.460742
	0.490041	0.000230938	24.1247	0.746702		0.490041	0.000163089	41.2517	2.13484
	0.490494	0.000165906	24.147	0.537424		0.490494	0.000200736	41.2898	2.63249
	0.490947	0.000112166	24.1693	0.364013		0.490947	6.92414e-05	41.3279	0.909723
	0.4914	0.000187211	24.1916	0.608678		0.4914	1.87342e-05	41.366	0.246593
	0.491852	0.000213614	24.2139	0.695804		0.491852	1.79427e-05	41.4041	0.236609
	0.492305	0.000170206	24.2362	0.555431		0.492305	0.000107556	41.4422	1.42095
	0.492758	0.000210047	24.2585	0.686707		0.492758	9.49445e-05	41.4804	1.25664
	0.493211	0.000167459	24.2808	0.548479		0.493211	0.000159659	41.5185	2.11706
	0.493663	0.000156675	24.3031	0.514101		0.493663	6.28884e-05	41.5566	0.835424
	0.494116	5.74797e-05	24.3253	0.188956		0.494116	4.97161e-05	41.5947	0.661652
	0.494569	0.000151939	24.3476	0.500393		0.494569	0.000105228	41.6328	1.40301
	0.495022	0.00017709	24.3699	0.584293		0.495022	0.000102626	41.6709	1.37082
	0.495474	0.000266241	24.3922	0.880046		0.495474	0.000179706	41.709	2.4048
	0.495927	0.000198571	24.4145	0.657565		0.495927	8.19084e-05	41.7471	1.09809
	0.49638	7.68579e-05	24.4368	0.254979		0.49638	4.97792e-05	41.7852	0.668575
	0.496832	0.000193831	24.4591	0.644215		0.496832	0.00018713	41.8234	2.5179
	0.497285	0.00017591	24.4813	0.585718		0.497285	0.000191601	41.8615	2.58275
	0.497738	0.000164896	24.5036	0.550046		0.497738	0.000153543	41.8996	2.07351
	0.498191	0.000225574	24.5259	0.753819		0.498191	0.00011908	41.9377	1.61104
	0.498643	0.000249075	24.5482	0.833866		0.498643	0.000133611	41.9758	1.81091
	0.499096	0.000183297	24.5705	0.614767		0.499096	2.60248e-05	42.0139	0.35337
	0.499549	0.000104754	24.5928	0.351978		0.499549	0.000100064	42.052	1.36116
	0.500001	0.00028324	24.6151	0.953419		0.500001	0.000179488	42.0901	2.44597
	0.500454	0.000216279	24.6373	0.729339		0.500454	0.000195057	42.1282	2.66296
	0.500907	0.000155728	24.6596	0.526098		0.500907	0.000126486	42.1663	1.72993
	0.501359	0.000111532	24.6819	0.377471		0.501359	0.000236105	42.2044	3.23502
	0.501812	0.000125912	24.7042	0.426908		0.501812	0.000164291	42.2425	2.25512
	0.502264	0.000144379	24.7265	0.490405		0.502264	0.000127873	42.2806	1.75841
	0.502717	0.000224253	24.7488	0.763084		0.502717	6.37616e-05	42.3187	0.878377
	0.50317	0.000160521	24.771	0.547201		0.50317	0.000182938	42.3568	2.52468
	0.503622	0.000209149	24.7933	0.714253		0.503622	0.0001425	42.3949	1.97015
	0.504075	0.00020198	24.8156	0.691013		0.504075	0.000182893	42.433	2.53315
	0.504527	0.000199442	24.8379	0.683555		0.504527	0.000282828	42.4711	3.92434
	0.50498	0.000220212	24.8602	0.756094		0.50498	0.000107782	42.5092	1.4982
	0.505433	0.000125258	24.8824	0.430842		0.505433	9.09216e-05	42.5473	1.2661
	0.505885	0.000163246	24.9047	0.562515		0.505885	-6.74776e-05	42.5854	-0.941321
	0.506338	0.000281266	24.927	0.970923		0.506338	8.92813e-05	42.6235	1.24772
	0.50679	0.000215435	24.9493	0.745006		0.50679	9.92517e-05	42.6616	1.38953
	0.507243	0.000181608	24.9716	0.629152		0.507243	0.000192794	42.6997	2.70396
	0.507695	0.000103598	24.9938	0.35954		0.507695	7.36083e-05	42.7378	1.03421
	0.508148	0.000203835	25.0161	0.708672		0.508148	0.000200087	42.7759	2.81627
	0.508601	0.000206654	25.0384	0.719755		0.508601	-3.64775e-05	42.814	-0.514343
	0.509053	0.000238061	25.0607	0.830618		0.509053	0.000198512	42.8521	2.80406
	0.509506	9.26801e-05	25.083	0.323945		0.509506	2.051e-05	42.8902	0.290227
	0.509958	0.000201519	25.1052	0.705622		0.509958	1.28113e-05	42.9283	0.181609
	0.510411	0.000157871	25.1275	0.55377		0.510411	1.02161e-06	42.9664	0.0145077
	0.510863	0.000209358	25.1498	0.735675		0.510863	0.00018299	43.0045	2.60322
	0.511316	7.61029e-05	25.1721	0.267896		0.511316	0.000185421	43.0426	2.64248
	0.511768	0.000174728	25.1943	0.616164		0.511768	2.1074e-05	43.0806	0.300863
	0.512221	6.6115e-05	25.2166	0.233562		0.512221	0.000128765	43.1187	1.84157
	0.512673	0.000266819	25.2389	0.944244		0.512673	0.000216356	43.1568	3.09973
	0.513126	0.00014465	25.2612	0.512805		0.513126	0.000107589	43.1949	1.54415
	0.513578	0.000250681	25.2834	0.89027		0.513578	7.29723e-05	43.233	1.04917
	0.514031	0.000162412	25.3057	0.577807		0.514031	0.000221692	43.2711	3.19303
	0.514483	0.000268706	25.328	0.957649		0.514483	0.00022322	43.3092	3.2207
	0.514935	0.00020376	25.3503	0.727464		0.514935	9.58489e-05	43.3473	1.38537
	0.515388	0.000268492	25.3725	0.960256		0.515388	1.7148e-05	43.3854	0.248289
	0.51584	0.000162037	25.3948	0.580538		0.51584	4.13613e-05	43.4234	0.599929
	0.516293	0.000192061	25.4171	0.689318		0.516293	0.000117628	43.4615	1.70914
	0.516745	0.000171492	25.4394	0.616573		0.516745	9.58991e-05	43.4996	1.39586
	0.517198	0.000125964	25.4616	0.453678		0.517198	3.09058e-05	43.5377	0.450637
	0.51765	0.000337403	25.4839	1.21733		0.51765	0.000210089	43.5758	3.06868
	0.518102	0.00011745	25.5062	0.424495		0.518102	0.000216505	43.6139	3.16791
	0.518555	3.92887e-05	25.5285	0.142247		0.518555	4.72676e-05	43.6519	0.692831
	0.519007	0.000228186	25.5507	0.827605		0.519007	-5.24639e-05	43.69	-0.77034
	0.51946	0.000195557	25.573	0.710501		0.51946	5.1797e-05	43.7281	0.761873
	0.519912	0.000209389	25.5953	0.762079		0.519912	0.000141029	43.7662	2.07799
	0.520364	0.000171335	25.6175	0.624665		0.520364	0.000141305	43.8043	2.08567
	0.520817	6.30729e-05	25.6398	0.230356		0.520817	0.000235688	43.8423	3.48483
	0.521269	0.000212146	25.6621	0.77615		0.521269	5.67038e-05	43.8804	0.839867
	0.521721	0.000191218	25.6843	0.7008		0.521721	0.000435799	43.9185	6.46604
	0.522174	0.000329853	25.7066	1.21098		0.522174	0.000234335	43.9566	3.4829
	0.522626	0.000235732	25.7289	0.866938		0.522626	0.000100129	43.9947	1.4908
	0.523078	0.000288586	25.7512	1.06315		0.523078	0.000114749	44.0327	1.71142
	0.523531	0.000296145	25.7734	1.09289		0.523531	3.53442e-05	44.0708	0.528052
	0.523983	0.00018294	25.7957	0.676287		0.523983	0.000109412	44.1089	1.63747
	0.524435	0.00013575	25.818	0.502702		0.524435	0.000171575	44.147	2.57225
	0.524888	0.000286896	25.8402	1.06425		0.524888	0.000242393	44.185	3.64021
	0.52534	0.000244267	25.8625	0.907679		0.52534	0.000216288	44.2231	3.25378
	0.525792	0.000244452	25.8848	0.909934		0.525792	-5.86286e-05	44.2612	-0.883512
	0.526245	0.000211986	25.907	0.79044		0.526245	-0.00012955	44.2993	-1.95564
	0.526697	0.000431972	25.9293	1.61348		0.526697	0.000126135	44.3373	1.90736
	0.527149	7.05646e-05	25.9516	0.264022		0.527149	0.000369726	44.3754	5.60044
	0.527601	0.000234854	25.9738	0.880233		0.527601	-0.00015873	44.4135	-2.4085
	0.528054	0.000212933	25.9961	0.799442		0.528054	0.000220792	44.4516	3.35594
	0.528506	0.000316766	26.0183	1.19131		0.528506	-0.000126227	44.4896	-1.92188
	0.528958	0.000238866	26.0406	0.89988		0.528958	0.000353186	44.5277	5.38668
	0.52941	0.000247594	26.0629	0.934354		0.52941	8.09873e-05	44.5658	1.2373
	0.529863	0.000138862	26.0851	0.524924		0.529863	8.3913e-05	44.6038	1.28419
	0.530315	0.000121822	26.1074	0.461297		0.530315	-2.85723e-05	44.6419	-0.438014
	0.530767	0.000215955	26.1297	0.819141		0.530767	0.000244812	44.68	3.75938
	0.531219	9.89936e-06	26.1519	0.0376133		0.531219	0.000258467	44.718	3.97583
	0.531672	0.000266921	26.1742	1.01591		0.531672	-0.000143446	44.7561	-2.2103
	0.532124	0.000224003	26.1965	0.854015		0.532124	-3.06884e-05	44.7942	-0.473667
	0.532576	0.000208834	26.2187	0.797537		0.532576	0.000266904	44.8322	4.12661
	0.533028	0.00045848	26.241	1.75391		0.533028	4.41611e-05	44.8703	0.683935
	0.53348	0.000207543	26.2632	0.795302		0.53348	7.41209e-05	44.9084	1.14988
	0.533932	0.00011624	26.2855	0.446184		0.533932	0.000100674	44.9464	1.56447
	0.534385	0.000376103	26.3078	1.44611		0.534385	0.000211112	44.9845	3.28621
	0.534837	1.34817e-05	26.33	0.0519248		0.534837	0.000306692	45.0226	4.78211
	0.535289	5.28109e-05	26.3523	0.203745		0.535289	0.000248789	45.0606	3.88581
	0.535741	0.000538056	26.3745	2.07933		0.535741	0.000326414	45.0987	5.10685
	0.536193	0.000333795	26.3968	1.29214		0.536193	0.000286829	45.1367	4.49512
	0.536645	0.000260512	26.4191	1.01016		0.536645	-6.16985e-05	45.1748	-0.968554
	0.537098	0.000116576	26.4413	0.452798		0.537098	0.000302406	45.2129	4.75522
	0.53755	-2.15253e-05	26.4636	-0.0837476		0.53755	0.000128809	45.2509	2.02889
	0.538002	0.000100535	26.4858	0.391807		0.538002	-1.46542e-05	45.289	-0.231209
	0.538454	0.000201979	26.5081	0.788481		0.538454	0.000131165	45.327	2.07296
	0.538906	0.000226024	26.5303	0.883827		0.538906	0.000215365	45.3651	3.40938
	0.539358	3.0051e-05	26.5526	0.117707		0.539358	-0.000294313	45.4032	-4.667
	0.53981	0.000390398	26.5749	1.53171		0.53981	0.000771521	45.4412	12.2547
	0.540262	0.000455661	26.5971	1.79076		0.540262	0.000127046	45.4793	2.02136
	0.540714	0.000660367	26.6194	2.59961		0.540714	-0.000682922	45.5173	-10.8838
	0.541166	-0.000110712	26.6416	-0.43656		0.541166	0.000177578	45.5554	2.83482
	0.541618	-0.000192599	26.6639	-0.760725		0.541618	-0.000548912	45.5934	-8.77737
	0.54207	-0.000484711	26.6861	-1.9177		0.54207	0.000913656	45.6315	14.6342

## Sheet: Fig. 2B
	FLMyo6 (WT) - ADP.AlF4					FLMyo6 (WT) - NF/High salt					FLMyo6 (L926Q) - ADP.AlF4					FLMyo6 (SAHmimic) - ADP.AlF4
	q (Å-1)	I(q) (arb. units)	q.Rg	(q.Rg)2.I(q)/I(0)		q (Å-1)	I(q) (arb. units)	q.Rg	(q.Rg)2.I(q)/I(0)		q (Å-1)	I(q) (arb. units)	q.Rg	(q.Rg)2.I(q)/I(0)		q (Å-1)	I(q) (arb. units)	q.Rg	(q.Rg)2.I(q)/I(0)
	0.00364894	0.170514	0.179637	0.0305689		0.00364894	0.13808	0.307167	0.100216		0.00364878	0.120132	0.339337	0.125756		0.00364872	0.283478	0.477837	0.202268
	0.00410505	0.178096	0.202092	0.0404091		0.00410505	0.133833	0.345563	0.122935		0.00410488	0.109853	0.381754	0.145542		0.00410481	0.29285	0.537566	0.26446
	0.00456117	0.17389	0.224546	0.0487095		0.00456117	0.129125	0.383959	0.146432		0.00456098	0.107942	0.424171	0.176554		0.0045609	0.282148	0.597296	0.314562
	0.00501729	0.172981	0.247001	0.0586305		0.00501729	0.128208	0.422355	0.175925		0.00501707	0.102706	0.466588	0.203268		0.00501699	0.276727	0.657025	0.373306
	0.0054734	0.17243	0.269456	0.069553		0.0054734	0.125467	0.460751	0.204889		0.00547317	0.100576	0.509005	0.23689		0.00547308	0.268772	0.716755	0.431494
	0.00592952	0.171926	0.29191	0.0813893		0.00592952	0.123868	0.499147	0.237397		0.00592927	0.0984706	0.551422	0.272196		0.00592917	0.261037	0.776484	0.491832
	0.00638564	0.171447	0.314365	0.0941293		0.00638564	0.122012	0.537543	0.271197		0.00638536	0.0952346	0.593839	0.305309		0.00638526	0.250839	0.836214	0.548125
	0.00684175	0.171078	0.33682	0.107824		0.00684175	0.120693	0.575939	0.307957		0.00684146	0.0932254	0.636256	0.343088		0.00684135	0.245057	0.895943	0.61472
	0.00729787	0.1698	0.359274	0.121763		0.00729787	0.117915	0.614335	0.342322		0.00729756	0.0907691	0.678673	0.380073		0.00729744	0.232286	0.955673	0.662967
	0.00775399	0.168729	0.381729	0.136593		0.00775399	0.116935	0.652731	0.383239		0.00775366	0.088754	0.72109	0.419541		0.00775353	0.224092	1.0154	0.722026
	0.0082101	0.168069	0.404183	0.152535		0.0082101	0.114688	0.691126	0.421397		0.00820975	0.0869921	0.763507	0.461013		0.00820962	0.217133	1.07513	0.78433
	0.00866622	0.167222	0.426638	0.169099		0.00866622	0.112103	0.729522	0.458934		0.00866585	0.0849921	0.805924	0.50185		0.00866571	0.206645	1.13486	0.831686
	0.00912234	0.165861	0.449093	0.185842		0.00912234	0.110344	0.767918	0.500537		0.00912194	0.0825693	0.848341	0.540215		0.0091218	0.198701	1.19459	0.886113
	0.00957845	0.164493	0.471547	0.203201		0.00957845	0.108044	0.806314	0.540337		0.00957804	0.0805055	0.890758	0.580701		0.00957789	0.191815	1.25432	0.943079
	0.0100346	0.162826	0.494002	0.220754		0.0100346	0.105773	0.84471	0.580557		0.0100341	0.0785728	0.933175	0.622021		0.010034	0.182975	1.31405	0.987334
	0.0104907	0.162046	0.516456	0.240123		0.0104907	0.103916	0.883106	0.623394		0.0104902	0.0765702	0.975592	0.662526		0.0104901	0.176081	1.37378	1.03847
	0.0109468	0.160386	0.538911	0.258778		0.0109468	0.101375	0.921501	0.662186		0.0109463	0.0747447	1.01801	0.704191		0.0109462	0.169271	1.43351	1.08701
	0.0114029	0.158626	0.561365	0.277711		0.0114029	0.099379	0.959897	0.70437		0.0114024	0.0728575	1.06043	0.744804		0.0114022	0.161448	1.49324	1.12497
	0.011859	0.1577	0.58382	0.298618		0.011859	0.0978472	0.998293	0.750104		0.0118585	0.0712232	1.10284	0.78751		0.0118583	0.156123	1.55297	1.17663
	0.0123151	0.155735	0.606275	0.318019		0.0123151	0.0954215	1.03669	0.78886		0.0123146	0.0690949	1.14526	0.823874		0.0123144	0.149994	1.6127	1.21907
	0.0127713	0.154554	0.628729	0.339419		0.0127713	0.0934242	1.07508	0.830618		0.0127707	0.0675384	1.18768	0.866073		0.0127705	0.142627	1.67243	1.24665
	0.0132274	0.153172	0.651184	0.360838		0.0132274	0.0915697	1.11348	0.873321		0.0132268	0.0657664	1.23009	0.904664		0.0132266	0.137481	1.73215	1.28903
	0.0136835	0.151406	0.673638	0.381701		0.0136835	0.0899078	1.15188	0.917625		0.0136829	0.0643947	1.27251	0.947938		0.0136827	0.132055	1.79188	1.32503
	0.0141396	0.149547	0.696093	0.402569		0.0141396	0.087773	1.19027	0.956555		0.014139	0.0628281	1.31493	0.987563		0.0141388	0.128857	1.85161	1.38057
	0.0145957	0.148393	0.718547	0.42565		0.0145957	0.0856386	1.22867	0.994478		0.0145951	0.0614066	1.35734	1.02849		0.0145949	0.123214	1.91134	1.40665
	0.0150518	0.146534	0.741002	0.446998		0.0150518	0.0842283	1.26706	1.04019		0.0150512	0.0599951	1.39976	1.06864		0.0150509	0.118462	1.97107	1.43825
	0.0155079	0.144792	0.763456	0.468855		0.0155079	0.0825229	1.30546	1.08183		0.0155073	0.0587882	1.44218	1.11156		0.015507	0.113842	2.0308	1.46719
	0.0159641	0.143323	0.785911	0.491801		0.0159641	0.0809645	1.34385	1.12475		0.0159634	0.0573455	1.48459	1.14901		0.0159631	0.11091	2.09053	1.51472
	0.0164202	0.141436	0.808365	0.513453		0.0164202	0.0790925	1.38225	1.16243		0.0164195	0.056392	1.52701	1.19539		0.0164192	0.107969	2.15026	1.56002
	0.0168763	0.139729	0.83082	0.53583		0.0168763	0.0777472	1.42065	1.20702		0.0168756	0.054984	1.56943	1.23119		0.0168753	0.103885	2.20999	1.58556
	0.0173324	0.138187	0.853274	0.558946		0.0173324	0.0762204	1.45904	1.24814		0.0173317	0.0539616	1.61184	1.2745		0.0173314	0.101587	2.26972	1.63543
	0.0177885	0.136352	0.875728	0.580936		0.0177885	0.0749902	1.49744	1.29348		0.0177878	0.0527561	1.65426	1.31247		0.0177875	0.0979669	2.32945	1.66125
	0.0182446	0.134467	0.898183	0.602661		0.0182446	0.0734705	1.53583	1.33308		0.0182438	0.0517929	1.69668	1.35543		0.0182435	0.0958684	2.38917	1.7101
	0.0187007	0.132794	0.920637	0.625293		0.0187007	0.0722079	1.57423	1.3765		0.0186999	0.0509619	1.73909	1.4012		0.0186996	0.0934392	2.4489	1.75115
	0.0191568	0.130939	0.943092	0.647001		0.0191568	0.0711519	1.61262	1.42334		0.019156	0.050018	1.78151	1.44315		0.0191557	0.0919974	2.50863	1.80926
	0.019613	0.129274	0.965546	0.669554		0.019613	0.0696851	1.65102	1.46117		0.0196121	0.0489647	1.82393	1.48083		0.0196118	0.0886031	2.56836	1.82646
	0.0200691	0.127438	0.988	0.691102		0.0200691	0.0685826	1.68941	1.50572		0.0200682	0.0482287	1.86634	1.5272		0.0200679	0.0878872	2.62809	1.89695
	0.0205252	0.125721	1.01045	0.713129		0.0205252	0.0674035	1.72781	1.54786		0.0205243	0.0474633	1.90876	1.57206		0.020524	0.0857037	2.68782	1.93486
	0.0209813	0.123848	1.03291	0.734074		0.0209813	0.0661774	1.76621	1.58799		0.0209804	0.0468387	1.95118	1.62108		0.0209801	0.083233	2.74755	1.96352
	0.0214374	0.121958	1.05536	0.754641		0.0214374	0.0653495	1.8046	1.63705		0.0214365	0.0462796	1.99359	1.67213		0.0214361	0.0825913	2.80728	2.03402
	0.0218935	0.120388	1.07782	0.776965		0.0218935	0.064569	1.843	1.68706		0.0218926	0.0454076	2.03601	1.71118		0.0218922	0.0808325	2.86701	2.07632
	0.0223496	0.118637	1.10027	0.797897		0.0223496	0.0636482	1.88139	1.73301		0.0223487	0.0450273	2.07843	1.76829		0.0223483	0.0794195	2.92673	2.12591
	0.0228057	0.116958	1.12273	0.819041		0.0228057	0.062784	1.91979	1.77997		0.0228048	0.0441955	2.12084	1.80718		0.0228044	0.0774522	2.98646	2.15873
	0.0232618	0.114904	1.14518	0.837166		0.0232618	0.061997	1.95818	1.82866		0.0232609	0.0437714	2.16326	1.86215		0.0232605	0.0762389	3.04619	2.21076
	0.023718	0.113212	1.16764	0.857499		0.023718	0.0610305	1.99658	1.87144		0.0237169	0.0433007	2.20568	1.91508		0.0237166	0.0757341	3.10592	2.28308
	0.0241741	0.111496	1.19009	0.877299		0.0241741	0.0602277	2.03497	1.91854		0.024173	0.0427991	2.24809	1.96639		0.0241726	0.0746744	3.16565	2.33855
	0.0246302	0.109726	1.21254	0.896254		0.0246302	0.0593696	2.07337	1.96324		0.0246291	0.0422409	2.29051	2.01467		0.0246287	0.0726911	3.22538	2.36315
	0.0250863	0.107912	1.235	0.914387		0.0250863	0.0585482	2.11176	2.00845		0.0250852	0.0417544	2.33292	2.06591		0.0250848	0.0717225	3.28511	2.41882
	0.0255424	0.106127	1.25745	0.932261		0.0255424	0.0579209	2.15016	2.05984		0.0255413	0.0413281	2.37534	2.11985		0.0255409	0.0704594	3.34483	2.46342
	0.0259985	0.104467	1.27991	0.950744		0.0259985	0.0571459	2.18855	2.1055		0.0259974	0.0406444	2.41776	2.1599		0.025997	0.0696415	3.40456	2.52256
	0.0264546	0.102524	1.30236	0.966086		0.0264546	0.0562995	2.22695	2.14774		0.0264535	0.0400156	2.46017	2.20175		0.026453	0.0684515	3.46429	2.56721
	0.0269107	0.100942	1.32481	0.984262		0.0269107	0.0555909	2.26534	2.19446		0.0269096	0.0398573	2.50259	2.26932		0.0269091	0.0675359	3.52402	2.62096
	0.0273668	0.0991359	1.34727	0.999694		0.0273668	0.0549576	2.30374	2.24363		0.0273657	0.0392693	2.54501	2.31227		0.0273652	0.0660391	3.58375	2.65049
	0.0278229	0.0974377	1.36972	1.01559		0.0278229	0.0541029	2.34213	2.28297		0.0278217	0.0389862	2.58742	2.37276		0.0278213	0.0650017	3.64348	2.69654
	0.028279	0.0958059	1.39218	1.03159		0.028279	0.0533717	2.38053	2.32656		0.0282778	0.0384863	2.62984	2.41976		0.0282774	0.063879	3.7032	2.73756
	0.0287351	0.0940595	1.41463	1.04572		0.0287351	0.0528289	2.41892	2.37778		0.0287339	0.0379505	2.67225	2.46365		0.0287334	0.0633442	3.76293	2.80291
	0.0291912	0.0924126	1.43709	1.06029		0.0291912	0.0520919	2.45732	2.41964		0.02919	0.0375278	2.71467	2.51417		0.0291895	0.0615523	3.82266	2.81077
	0.0296474	0.0908518	1.45954	1.07521		0.0296474	0.0513554	2.49571	2.46055		0.0296461	0.0371615	2.75709	2.56803		0.0296456	0.0605424	3.88239	2.85172
	0.0301035	0.089131	1.48199	1.08755		0.0301035	0.050557	2.53411	2.4974		0.0301022	0.0363813	2.7995	2.59207		0.0301017	0.0592014	3.94212	2.87502
	0.0305596	0.0873796	1.50445	1.09873		0.0305596	0.0498517	2.5725	2.53775		0.0305583	0.035908	2.84192	2.63646		0.0305578	0.0576571	4.00184	2.88551
	0.0310157	0.0858368	1.5269	1.11179		0.0310157	0.0490779	2.6109	2.57349		0.0310143	0.0355363	2.88433	2.68764		0.0310138	0.0568983	4.06157	2.93317
	0.0314718	0.0841011	1.54936	1.12158		0.0314718	0.048537	2.64929	2.62054		0.0314704	0.0349977	2.92675	2.72533		0.0314699	0.0557348	4.1213	2.95832
	0.0319279	0.0826759	1.57181	1.13477		0.0319279	0.0476506	2.68769	2.64779		0.0319265	0.0344924	2.96916	2.76439		0.031926	0.0545551	4.18103	2.98024
	0.032384	0.0810908	1.59426	1.14504		0.032384	0.0470124	2.72608	2.68749		0.0323826	0.033933	3.01158	2.79781		0.0323821	0.0535759	4.24075	3.01097
	0.0328401	0.0795337	1.61672	1.15491		0.0328401	0.0461245	2.76448	2.71153		0.0328387	0.0334946	3.054	2.84		0.0328381	0.0525524	4.30048	3.03722
	0.0332962	0.0782082	1.63917	1.16742		0.0332962	0.0454774	2.80287	2.74827		0.0332948	0.0329533	3.09641	2.87226		0.0332942	0.0513684	4.36021	3.05183
	0.0337523	0.0764843	1.66162	1.17318		0.0337523	0.0448025	2.84127	2.78217		0.0337508	0.0323631	3.13883	2.89863		0.0337503	0.0499036	4.41994	3.04659
	0.0342084	0.0750384	1.68408	1.18232		0.0342084	0.0440746	2.87966	2.81143		0.0342069	0.0319067	3.18124	2.9355		0.0342064	0.048302	4.47966	3.02905
	0.0346645	0.0735503	1.70653	1.18998		0.0346645	0.0431375	2.91806	2.82553		0.034663	0.0311611	3.22366	2.94387		0.0346624	0.0479472	4.53939	3.08751
	0.0351206	0.0721241	1.72899	1.19782		0.0351206	0.0424014	2.95645	2.85087		0.0351191	0.0307575	3.26607	2.98271		0.0351185	0.0463619	4.59912	3.06451
	0.0355767	0.0707355	1.75144	1.20547		0.0355767	0.0415968	2.99485	2.86989		0.0355752	0.0302546	3.30849	3.01063		0.0355746	0.0455442	4.65885	3.08916
	0.0360328	0.0694771	1.77389	1.21458		0.0360328	0.0410217	3.03324	2.90325		0.0360312	0.0295938	3.35091	3.02087		0.0360307	0.0442919	4.71857	3.08174
	0.0364889	0.0679318	1.79635	1.21782		0.0364889	0.0400873	3.07163	2.90939		0.0364873	0.0291559	3.39332	3.05199		0.0364867	0.0430758	4.7783	3.07348
	0.036945	0.0667021	1.8188	1.22585		0.036945	0.0394957	3.11003	2.93857		0.0369434	0.0286216	3.43574	3.07143		0.0369428	0.0419066	4.83803	3.06527
	0.0374011	0.0654784	1.84125	1.23326		0.0374011	0.0386171	3.14842	2.94458		0.0373995	0.0280793	3.47815	3.08809		0.0373989	0.0411734	4.89776	3.08646
	0.0378572	0.0640695	1.86371	1.23633		0.0378572	0.0380236	3.18682	2.97046		0.0378556	0.0276024	3.52057	3.11013		0.0378549	0.039969	4.95748	3.0697
	0.0383133	0.0627129	1.88616	1.23949		0.0383133	0.037174	3.22521	2.97449		0.0383116	0.0270763	3.56298	3.12481		0.038311	0.0395834	5.01721	3.11378
	0.0387694	0.0615147	1.90862	1.24493		0.0387694	0.0365533	3.26361	2.99487		0.0387677	0.0264944	3.6054	3.13089		0.0387671	0.0379925	5.07694	3.06021
	0.0392255	0.0604204	1.93107	1.25172		0.0392255	0.0358188	3.302	3.00415		0.0392238	0.0258743	3.64781	3.12998		0.0392231	0.0374801	5.13666	3.09039
	0.0396816	0.0591869	1.95352	1.25485		0.0396816	0.0350941	3.34039	3.01222		0.0396799	0.0254425	3.69023	3.14974		0.0396792	0.0366066	5.19639	3.08896
	0.0401377	0.0578331	1.97598	1.25449		0.0401377	0.0344553	3.37879	3.02576		0.0401359	0.0250045	3.73264	3.16707		0.0401353	0.0359215	5.25612	3.10123
	0.0405937	0.0566124	1.99843	1.25608		0.0405937	0.0337528	3.41718	3.03181		0.040592	0.0244179	3.77506	3.16347		0.0405913	0.0345037	5.31584	3.04691
	0.0410498	0.0555478	2.02088	1.26031		0.0410498	0.0331881	3.45558	3.04846		0.0410481	0.0240806	3.81747	3.19026		0.0410474	0.0339033	5.37557	3.06154
	0.0415059	0.0544792	2.04334	1.26368		0.0415059	0.0324759	3.49397	3.04969		0.0415042	0.0235954	3.85989	3.19583		0.0415035	0.0330948	5.4353	3.05532
	0.041962	0.0533596	2.06579	1.26506		0.041962	0.0317837	3.53236	3.05065		0.0419602	0.0231353	3.9023	3.20276		0.0419595	0.0327426	5.49502	3.0896
	0.0424181	0.0523053	2.08824	1.26717		0.0424181	0.0311965	3.57076	3.05973		0.0424163	0.0227016	3.94472	3.2114		0.0424156	0.0314217	5.55475	3.02977
	0.0428742	0.0512318	2.1107	1.268		0.0428742	0.0304792	3.60915	3.05401		0.0428724	0.0222174	3.98713	3.21087		0.0428717	0.0310136	5.61448	3.05506
	0.0433303	0.0502142	2.13315	1.2694		0.0433303	0.0299622	3.64755	3.06642		0.0433285	0.0217345	4.02955	3.20825		0.0433277	0.0301006	5.6742	3.02855
	0.0437864	0.0491262	2.1556	1.26817		0.0437864	0.0292924	3.68594	3.06131		0.0437845	0.0213704	4.07196	3.22128		0.0437838	0.0296722	5.73393	3.04862
	0.0442425	0.0481141	2.17806	1.26806		0.0442425	0.0287533	3.72433	3.0679		0.0442406	0.0209045	4.11438	3.21702		0.0442399	0.0287261	5.79365	3.01323
	0.0446986	0.0471905	2.20051	1.26949		0.0446986	0.0282312	3.76273	3.07462		0.0446967	0.0205717	4.15679	3.23142		0.0446959	0.0281316	5.85338	3.01202
	0.0451547	0.0462832	2.22296	1.27062		0.0451547	0.0277074	3.80112	3.07947		0.0451527	0.020195	4.1992	3.23731		0.045152	0.0275093	5.91311	3.00581
	0.0456108	0.0453368	2.24542	1.26991		0.0456108	0.0270802	3.83951	3.07086		0.0456088	0.0198113	4.24162	3.24029		0.0456081	0.0267983	5.97283	2.98757
	0.0460668	0.0444143	2.26787	1.26907		0.0460668	0.0265412	3.87791	3.07024		0.0460649	0.0193666	4.28403	3.23121		0.0460641	0.0266839	6.03256	3.0346
	0.0465229	0.0433881	2.29032	1.26442		0.0465229	0.0259444	3.9163	3.06092		0.0465209	0.0190356	4.32645	3.2392		0.0465202	0.0255889	6.09228	2.96798
	0.046979	0.0426734	2.31278	1.2681		0.046979	0.0254611	3.95469	3.06309		0.046977	0.0186945	4.36886	3.24382		0.0469762	0.025603	6.15201	3.02813
	0.0474351	0.0417066	2.33523	1.26355		0.0474351	0.0251613	3.99309	3.08608		0.0474331	0.018279	4.41128	3.23362		0.0474323	0.024753	6.21173	2.98472
	0.0478912	0.0409385	2.35768	1.26424		0.0478912	0.0246584	4.03148	3.08284		0.0478891	0.0179253	4.45369	3.23231		0.0478884	0.0240182	6.27146	2.95208
	0.0483473	0.0400396	2.38014	1.26015		0.0483473	0.0240689	4.06987	3.06673		0.0483452	0.0177	4.4961	3.25277		0.0483444	0.0235061	6.33118	2.94442
	0.0488034	0.0391893	2.40259	1.25677		0.0488034	0.0237407	4.10827	3.08224		0.0488013	0.017336	4.53852	3.24626		0.0488005	0.0235371	6.39091	3.0042
	0.0492594	0.0385353	2.42504	1.259		0.0492594	0.0233211	4.14666	3.08463		0.0492573	0.0169337	4.58093	3.23048		0.0492565	0.0230208	6.45063	2.99347
	0.0497155	0.0377662	2.4475	1.25682		0.0497155	0.0227381	4.18505	3.06346		0.0497134	0.0167514	4.62335	3.25516		0.0497126	0.0223746	6.51036	2.96357
	0.0501716	0.0369435	2.46995	1.25211		0.0501716	0.0223851	4.22345	3.07149		0.0501695	0.0163924	4.66576	3.2441		0.0501686	0.0217375	6.57009	2.93225
	0.0506277	0.0361978	2.4924	1.24924		0.0506277	0.0219617	4.26184	3.06843		0.0506255	0.0161551	4.70817	3.25553		0.0506247	0.0215015	6.62981	2.9534
	0.0510838	0.0355331	2.51485	1.24849		0.0510838	0.0216106	4.30023	3.07403		0.0510816	0.0157587	4.75059	3.23312		0.0510807	0.0208096	6.68953	2.91009
	0.0515398	0.0346825	2.53731	1.24046		0.0515398	0.0211027	4.33862	3.05562		0.0515376	0.0156271	4.793	3.26363		0.0515368	0.0205248	6.74926	2.92173
	0.0519959	0.0340504	2.55976	1.2395		0.0519959	0.0207991	4.37702	3.06519		0.0519937	0.0152847	4.83541	3.24887		0.0519929	0.0202416	6.80898	2.93265
	0.052452	0.0334363	2.58221	1.2386		0.052452	0.0203135	4.41541	3.04637		0.0524498	0.0150473	4.87783	3.25477		0.0524489	0.0199737	6.86871	2.94482
	0.0529081	0.0327585	2.60467	1.23468		0.0529081	0.0200712	4.4538	3.06262		0.0529058	0.014763	4.92024	3.24903		0.052905	0.0194351	6.92843	2.91546
	0.0533642	0.0320914	2.62712	1.23048		0.0533642	0.0196726	4.4922	3.05377		0.0533619	0.0145349	4.96266	3.25422		0.053361	0.0191441	6.98816	2.92153
	0.0538202	0.0314142	2.64957	1.22519		0.0538202	0.0192876	4.53059	3.0454		0.0538179	0.0143281	5.00507	3.26299		0.0538171	0.0189032	7.04788	2.93429
	0.0542763	0.0309039	2.67202	1.2258		0.0542763	0.0190945	4.56898	3.06622		0.054274	0.0140432	5.04748	3.25254		0.0542731	0.0181439	7.10761	2.86435
	0.0547324	0.0302452	2.69448	1.21992		0.0547324	0.0186183	4.60737	3.04021		0.0547301	0.0137848	5.08989	3.24657		0.0547292	0.0181618	7.16733	2.91557
	0.0551885	0.0296826	2.71693	1.21727		0.0551885	0.0182444	4.64577	3.02901		0.0551861	0.0134389	5.13231	3.21807		0.0551852	0.0178198	7.22705	2.90854
	0.0556445	0.0290618	2.73938	1.21159		0.0556445	0.0179913	4.68416	3.03657		0.0556422	0.0132786	5.17472	3.23246		0.0556413	0.0176428	7.28678	2.92744
	0.0561006	0.0285707	2.76183	1.21072		0.0561006	0.0176438	4.72255	3.02693		0.0560982	0.0130824	5.21713	3.23713		0.0560973	0.0168958	7.3465	2.84963
	0.0565567	0.0279734	2.78429	1.20476		0.0565567	0.0172563	4.76094	3.00877		0.0565543	0.0129043	5.25955	3.24519		0.0565533	0.0169089	7.40623	2.89841
	0.0570128	0.0274154	2.80674	1.19985		0.0570128	0.0170279	4.79933	3.01703		0.0570103	0.0125894	5.30196	3.21726		0.0570094	0.0165552	7.46595	2.88373
	0.0574688	0.0269336	2.82919	1.1977		0.0574688	0.0166645	4.83773	3.00007		0.0574664	0.0123889	5.34437	3.21688		0.0574654	0.0160491	7.52567	2.84048
	0.0579249	0.0263706	2.85164	1.19135		0.0579249	0.0163556	4.87612	2.99138		0.0579224	0.0120989	5.38679	3.19162		0.0579215	0.0158918	7.5854	2.85746
	0.058381	0.0258335	2.8741	1.18553		0.058381	0.0161552	4.91451	3.00143		0.0583785	0.0120368	5.4292	3.22545		0.0583775	0.0158458	7.64512	2.89423
	0.058837	0.0253711	2.89655	1.18257		0.058837	0.0158815	4.9529	2.99688		0.0588345	0.0117412	5.47161	3.19558		0.0588336	0.0150241	7.70484	2.78719
	0.0592931	0.0248658	2.919	1.17706		0.0592931	0.015551	4.99129	2.98017		0.0592906	0.0116031	5.51402	3.20714		0.0592896	0.0148459	7.76457	2.79699
	0.0597492	0.0244306	2.94145	1.17432		0.0597492	0.0152609	5.02969	2.96974		0.0597466	0.011395	5.55644	3.19826		0.0597457	0.0149434	7.82429	2.85883
	0.0602053	0.0239075	2.9639	1.16678		0.0602053	0.0150195	5.06808	2.96756		0.0602027	0.0111355	5.59885	3.17334		0.0602017	0.0147252	7.88401	2.86026
	0.0606613	0.0234815	2.98636	1.16342		0.0606613	0.0146825	5.10647	2.94508		0.0606587	0.0109534	5.64126	3.1689		0.0606577	0.014104	7.94374	2.78127
	0.0611174	0.023029	3.00881	1.15822		0.0611174	0.0145799	5.14486	2.96864		0.0611148	0.010775	5.68367	3.16433		0.0611138	0.0139295	8.00346	2.78832
	0.0615734	0.0225449	3.03126	1.15086		0.0615734	0.0143374	5.18325	2.963		0.0615708	0.0105661	5.72609	3.14947		0.0615698	0.0135516	8.06318	2.7533
	0.0620295	0.0220926	3.05371	1.14454		0.0620295	0.0139449	5.22164	2.92473		0.0620269	0.0103756	5.7685	3.13867		0.0620258	0.0134939	8.1229	2.78234
	0.0624856	0.0217843	3.07616	1.14522		0.0624856	0.0137786	5.26004	2.93251		0.0624829	0.0102953	5.81091	3.16034		0.0624819	0.013134	8.18263	2.7481
	0.0629416	0.0213154	3.09862	1.13699		0.0629416	0.0135533	5.29843	2.92681		0.0629389	0.00999942	5.85332	3.11449		0.0629379	0.0127849	8.24235	2.71424
	0.0633977	0.0207905	3.12107	1.12512		0.0633977	0.013284	5.33682	2.91039		0.063395	0.0098962	5.89573	3.12717		0.063394	0.012868	8.30207	2.77162
	0.0638538	0.0205012	3.14352	1.12549		0.0638538	0.0130375	5.37521	2.89763		0.063851	0.00967298	5.93815	3.10077		0.06385	0.0123048	8.36179	2.68858
	0.0643098	0.020104	3.16597	1.1195		0.0643098	0.012808	5.4136	2.88743		0.0643071	0.00962529	5.98056	3.12971		0.064306	0.0123426	8.42152	2.73551
	0.0647659	0.0196777	3.18842	1.11136		0.0647659	0.0126099	5.45199	2.88323		0.0647631	0.00935035	6.02297	3.08359		0.0647621	0.0117331	8.48124	2.63743
	0.0652219	0.0193575	3.21088	1.10872		0.0652219	0.0124277	5.49038	2.88173		0.0652191	0.00927566	6.06538	3.10219		0.0652181	0.0114858	8.54096	2.61834
	0.065678	0.0188639	3.23333	1.09562		0.065678	0.0122842	5.52877	2.88843		0.0656752	0.00908675	6.10779	3.08166		0.0656741	0.0115993	8.60068	2.68132
	0.0661341	0.0186157	3.25578	1.09627		0.0661341	0.0120742	5.56716	2.87861		0.0661312	0.00898875	6.1502	3.0909		0.0661301	0.0113787	8.6604	2.66697
	0.0665901	0.0181897	3.27823	1.08601		0.0665901	0.0116986	5.60556	2.82767		0.0665873	0.00880995	6.19262	3.07135		0.0665862	0.0112662	8.72013	2.67715
	0.0670462	0.0178836	3.30068	1.08241		0.0670462	0.0115239	5.64395	2.82372		0.0670433	0.00871604	6.23503	3.08037		0.0670422	0.0111506	8.77985	2.68611
	0.0675022	0.0175693	3.32313	1.0779		0.0675022	0.0114434	5.68234	2.84227		0.0674993	0.00852548	6.27744	3.05415		0.0674982	0.0108633	8.83957	2.65261
	0.0679583	0.0171638	3.34559	1.0673		0.0679583	0.0112706	5.72073	2.83731		0.0679554	0.008381	6.31985	3.0431		0.0679543	0.0108117	8.89929	2.67581
	0.0684143	0.016827	3.36804	1.06044		0.0684143	0.0110275	5.75912	2.81349		0.0684114	0.00824883	6.36226	3.03545		0.0684103	0.0107894	8.95901	2.70624
	0.0688704	0.0165061	3.39049	1.05414		0.0688704	0.0108995	5.79751	2.81803		0.0688674	0.00811856	6.40467	3.02747		0.0688663	0.0103102	9.01873	2.62065
	0.0693264	0.0161984	3.41294	1.04823		0.0693264	0.0106673	5.8359	2.79463		0.0693235	0.00805998	6.44708	3.04556		0.0693223	0.010058	9.07845	2.59052
	0.0697825	0.0158728	3.43539	1.04072		0.0697825	0.0104733	5.87429	2.78004		0.0697795	0.00786338	6.48949	3.0105		0.0697784	0.0101804	9.13817	2.65665
	0.0702385	0.0155352	3.45784	1.03194		0.0702385	0.0104406	5.91268	2.80769		0.0702355	0.00776817	6.5319	3.01305		0.0702344	0.00983889	9.19789	2.60119
	0.0706946	0.0151985	3.48029	1.02273		0.0706946	0.0102318	5.95107	2.78739		0.0706916	0.0075849	6.57431	2.98029		0.0706904	0.00963667	9.25761	2.58092
	0.0711506	0.0149763	3.50275	1.02082		0.0711506	0.0100544	5.98946	2.77452		0.0711476	0.00751787	6.61672	2.99218		0.0711464	0.00949545	9.31733	2.57602
	0.0716067	0.0147931	3.5252	1.0213		0.0716067	0.0098793	6.02785	2.76126		0.0716036	0.00750911	6.65914	3.02713		0.0716024	0.00938872	9.37706	2.57982
	0.0720627	0.0144738	3.54765	1.01203		0.0720627	0.00978532	6.06624	2.76994		0.0720596	0.00729736	6.70155	2.97936		0.0720585	0.0092162	9.43678	2.56478
	0.0725188	0.0141485	3.5701	1.00184		0.0725188	0.00958495	6.10463	2.74767		0.0725157	0.00721287	6.74396	2.98226		0.0725145	0.00897836	9.4965	2.53031
	0.0729748	0.0138801	3.59255	0.995236		0.0729748	0.00947196	6.14302	2.74954		0.0729717	0.00718406	6.78637	3.00782		0.0729705	0.00880489	9.55622	2.51273
	0.0734308	0.0135416	3.615	0.983141		0.0734308	0.00934092	6.18141	2.7455		0.0734277	0.00705552	6.82878	2.99104		0.0734265	0.00883052	9.61594	2.55164
	0.0738869	0.0133549	3.63745	0.981666		0.0738869	0.0091329	6.2198	2.7178		0.0738837	0.00685124	6.87119	2.94063		0.0738825	0.00884142	9.67565	2.58662
	0.0743429	0.0130926	3.6599	0.974297		0.0743429	0.0090048	6.25819	2.71286		0.0743397	0.0068076	6.9136	2.95808		0.0743385	0.00829602	9.73537	2.45711
	0.074799	0.0129379	3.68235	0.974634		0.074799	0.00886801	6.29658	2.70453		0.0747958	0.00663436	6.95601	2.91827		0.0747945	0.00828039	9.79509	2.48266
	0.075255	0.0126259	3.7048	0.962769		0.075255	0.00875415	6.33497	2.70246		0.0752518	0.00655206	6.99842	2.91733		0.0752506	0.00809054	9.85481	2.45541
	0.075711	0.0124236	3.72725	0.958859		0.075711	0.00866537	6.37336	2.70757		0.0757078	0.00654809	7.04083	2.951		0.0757066	0.00814245	9.91453	2.50121
	0.0761671	0.0121829	3.74971	0.951637		0.0761671	0.00849336	6.41175	2.68589		0.0761638	0.00640949	7.08324	2.92344		0.0761626	0.00804966	9.97425	2.50258
	0.0766231	0.011939	3.77216	0.943791		0.0766231	0.00839474	6.45013	2.68659		0.0766198	0.00639447	7.12565	2.95162		0.0766186	0.00777979	10.034	2.44773
	0.0770792	0.0116921	3.79461	0.935302		0.0770792	0.00822238	6.48852	2.66285		0.0770759	0.00622422	7.16805	2.90733		0.0770746	0.00792119	10.0937	2.52197
	0.0775352	0.0114813	3.81706	0.929346		0.0775352	0.00814539	6.52691	2.66922		0.0775319	0.00616126	7.21046	2.91208		0.0775306	0.00760111	10.1534	2.44879
	0.0779912	0.0112481	3.83951	0.921212		0.0779912	0.00797637	6.5653	2.64467		0.0779879	0.00605316	7.25287	2.89474		0.0779866	0.00753767	10.2131	2.457
	0.0784473	0.0111129	3.86196	0.920807		0.0784473	0.00786136	6.60369	2.63711		0.0784439	0.00594488	7.29528	2.8763		0.0784426	0.00767628	10.2728	2.53153
	0.0789033	0.0108672	3.88441	0.910948		0.0789033	0.0077661	6.64208	2.63553		0.0788999	0.00593827	7.33769	2.90661		0.0788986	0.00736204	10.3326	2.4562
	0.0793593	0.010704	3.90686	0.907675		0.0793593	0.00763377	6.68047	2.62065		0.0793559	0.00572381	7.3801	2.83411		0.0793546	0.00712583	10.3923	2.40496
	0.0798153	0.0105266	3.92931	0.902915		0.0798153	0.00750322	6.71886	2.60552		0.0798119	0.00573892	7.42251	2.87435		0.0798106	0.00715603	10.452	2.44298
	0.0802714	0.0102975	3.95176	0.893393		0.0802714	0.0074226	6.75724	2.60706		0.0802679	0.00558685	7.46492	2.83025		0.0802666	0.00707289	10.5117	2.44227
	0.0807274	0.0101103	3.97421	0.887139		0.0807274	0.00729344	6.79563	2.59089		0.0807239	0.00557871	7.50733	2.85833		0.0807226	0.00681814	10.5714	2.38113
	0.0811834	0.00990938	3.99666	0.879363		0.0811834	0.00719498	6.83402	2.58487		0.08118	0.00545883	7.54974	2.82859		0.0811786	0.00701803	10.6312	2.47871
	0.0816395	0.00972119	4.01911	0.872382		0.0816395	0.00708511	6.87241	2.57408		0.081636	0.00542394	7.59214	2.84218		0.0816346	0.00674962	10.6909	2.41077
	0.0820955	0.00953227	4.04156	0.865012		0.0820955	0.00700505	6.9108	2.5735		0.082092	0.00525091	7.63455	2.78233		0.0820906	0.0066375	10.7506	2.39728
	0.0825515	0.00930519	4.06401	0.853812		0.0825515	0.00683886	6.94919	2.54044		0.082548	0.00522989	7.67696	2.80207		0.0825466	0.00653148	10.8103	2.38527
	0.0830075	0.00921097	4.08646	0.85453		0.0830075	0.00669104	6.98757	2.51306		0.083004	0.00512315	7.71937	2.77529		0.0830026	0.00648736	10.87	2.39541
	0.0834635	0.00907981	4.10891	0.851643		0.0834635	0.00660741	7.02596	2.50899		0.08346	0.00507379	7.76178	2.77883		0.0834586	0.00622604	10.9297	2.32424
	0.0839196	0.00885484	4.13136	0.839643		0.0839196	0.0065765	7.06435	2.52462		0.083916	0.00505074	7.80419	2.79652		0.0839146	0.00607318	10.9895	2.29202
	0.0843756	0.00872368	4.15381	0.83622		0.0843756	0.00649449	7.10274	2.5203		0.084372	0.00490949	7.84659	2.74793		0.0843706	0.00606337	11.0492	2.31326
	0.0848316	0.00858173	4.17626	0.831529		0.0848316	0.0063985	7.14112	2.50997		0.084828	0.00484831	7.889	2.7431		0.0848266	0.00592539	11.1089	2.28511
	0.0852876	0.00846953	4.19871	0.829504		0.0852876	0.00626436	7.17951	2.48384		0.085284	0.00480796	7.93141	2.7496		0.0852826	0.00586938	11.1686	2.28792
	0.0857436	0.00829807	4.22116	0.821426		0.0857436	0.00615907	7.2179	2.46827		0.08574	0.00473347	7.97382	2.73602		0.0857386	0.00571829	11.2283	2.25292
	0.0861996	0.00810608	4.24361	0.810978		0.0861996	0.00608251	7.25629	2.46359		0.086196	0.00463743	8.01622	2.70909		0.0861946	0.00576431	11.288	2.29527
	0.0866557	0.00805722	4.26606	0.814641		0.0866557	0.00597475	7.29467	2.44561		0.086652	0.00455191	8.05863	2.68735		0.0866505	0.00555988	11.3478	2.23736
	0.0871117	0.0079195	4.28851	0.809166		0.0871117	0.00592135	7.33306	2.44933		0.0871079	0.00446011	8.10104	2.66094		0.0871065	0.00546152	11.4075	2.22097
	0.0875677	0.00769321	4.31096	0.794296		0.0875677	0.00584342	7.37145	2.44247		0.0875639	0.00436958	8.14345	2.63429		0.0875625	0.00550644	11.4672	2.26274
	0.0880237	0.0076059	4.33341	0.793482		0.0880237	0.00576565	7.40983	2.43513		0.0880199	0.00429781	8.18585	2.61808		0.0880185	0.00546712	11.5269	2.27004
	0.0884797	0.00745372	4.35586	0.785683		0.0884797	0.00564396	7.44822	2.40849		0.0884759	0.0043146	8.22826	2.65561		0.0884745	0.00527047	11.5866	2.21112
	0.0889357	0.00731927	4.37831	0.779485		0.0889357	0.00558851	7.48661	2.40948		0.0889319	0.00418041	8.27067	2.59961		0.0889305	0.00518836	11.6463	2.19917
	0.0893917	0.00715434	4.40075	0.769752		0.0893917	0.00545813	7.52499	2.37746		0.0893879	0.00413012	8.31307	2.59474		0.0893864	0.00504965	11.706	2.16238
	0.0898477	0.00708889	4.4232	0.770512		0.0898477	0.00539716	7.56338	2.37495		0.0898439	0.00407605	8.35548	2.58696		0.0898424	0.00490762	11.7658	2.12305
	0.0903037	0.00687836	4.44565	0.755237		0.0903037	0.00538976	7.60177	2.39583		0.0902999	0.00409126	8.39789	2.62304		0.0902984	0.00496048	11.8255	2.16776
	0.0907597	0.00681144	4.4681	0.755462		0.0907597	0.00517922	7.64015	2.32555		0.0907558	0.00392473	8.44029	2.54175		0.0907544	0.00485078	11.8852	2.14128
	0.0912157	0.0067219	4.49055	0.753041		0.0912157	0.00517149	7.67854	2.34547		0.0912118	0.00396438	8.4827	2.59329		0.0912103	0.00447504	11.9449	1.99532
	0.0916717	0.0065942	4.513	0.74614		0.0916717	0.00501222	7.71693	2.29602		0.0916678	0.00386254	8.52511	2.552		0.0916663	0.00459864	12.0046	2.07098
	0.0921277	0.00650754	4.53545	0.743678		0.0921277	0.00503955	7.75531	2.33156		0.0921238	0.00372994	8.56751	2.48897		0.0921223	0.00475756	12.0643	2.16392
	0.0925837	0.00637414	4.5579	0.735662		0.0925837	0.00489344	7.7937	2.28643		0.0925798	0.00376404	8.60992	2.53665		0.0925783	0.00454548	12.124	2.08798
	0.0930397	0.00619147	4.58035	0.721635		0.0930397	0.00480561	7.83208	2.26757		0.0930358	0.0036809	8.65232	2.50511		0.0930342	0.00441424	12.1838	2.04771
	0.0934957	0.00617063	4.60279	0.726273		0.0934957	0.00472586	7.87047	2.25185		0.0934917	0.00365709	8.69473	2.51336		0.0934902	0.00445962	12.2435	2.08909
	0.0939517	0.00604838	4.62524	0.718846		0.0939517	0.00474145	7.90886	2.28136		0.0939477	0.00358009	8.73714	2.48451		0.0939462	0.00444093	12.3032	2.10068
	0.0944077	0.00591724	4.64769	0.710103		0.0944077	0.00457077	7.94724	2.22064		0.0944037	0.00349687	8.77954	2.45037		0.0944021	0.00421532	12.3629	2.01336
	0.0948637	0.00580237	4.67014	0.703061		0.0948637	0.00452225	7.98563	2.21835		0.0948597	0.00338159	8.82195	2.39253		0.0948581	0.00428365	12.4226	2.06581
	0.0953197	0.0057089	4.69259	0.698401		0.0953197	0.00443549	8.02401	2.19676		0.0953156	0.00340957	8.86435	2.43557		0.0953141	0.00420016	12.4823	2.04507
	0.0957757	0.00564977	4.71504	0.697796		0.0957757	0.00439444	8.0624	2.1973		0.0957716	0.0032955	8.90676	2.37666		0.09577	0.00410618	12.542	2.01848
	0.0962317	0.00553684	4.73749	0.690376		0.0962317	0.00427181	8.10078	2.15637		0.0962276	0.00328611	8.94916	2.39251		0.096226	0.00409588	12.6018	2.03264
	0.0966877	0.00538563	4.75993	0.677901		0.0966877	0.00425944	8.13917	2.17055		0.0966835	0.00327285	8.99157	2.40549		0.096682	0.00381614	12.6615	1.9118
	0.0971437	0.00535178	4.78238	0.680009		0.0971437	0.00416425	8.17755	2.1421		0.0971395	0.0032269	9.03397	2.39414		0.0971379	0.00421191	12.7212	2.13002
	0.0975996	0.0052716	4.80483	0.676123		0.0975996	0.00408372	8.21594	2.12044		0.0975955	0.00311321	9.07638	2.33153		0.0975939	0.00385183	12.7809	1.96625
	0.0980556	0.00518049	4.82728	0.670661		0.0980556	0.00400475	8.25432	2.09892		0.0980514	0.00307978	9.11878	2.3281		0.0980498	0.00375563	12.8406	1.9351
	0.0985116	0.00507871	4.84973	0.663613		0.0985116	0.00401544	8.29271	2.12414		0.0985074	0.00304303	9.16119	2.32176		0.0985058	0.00342509	12.9003	1.78124
	0.0989676	0.00500365	4.87217	0.659872		0.0989676	0.0038423	8.33109	2.05141		0.0989634	0.00300976	9.20359	2.31768		0.0989617	0.00351926	12.96	1.8472
	0.0994236	0.00491527	4.89462	0.654205		0.0994236	0.003842	8.36948	2.07019		0.0994193	0.00291935	9.246	2.26882		0.0994177	0.00361885	13.0197	1.91702
	0.0998796	0.00485901	4.91707	0.652662		0.0998796	0.00376323	8.40786	2.04639		0.0998753	0.0028889	9.2884	2.2658		0.0998736	0.00358705	13.0795	1.91764
	0.100336	0.00477854	4.93952	0.647727		0.100336	0.00368543	8.44624	2.02242		0.100331	0.00281826	9.3308	2.23063		0.10033	0.00363743	13.1392	1.96237
	0.100792	0.00466566	4.96197	0.638187		0.100792	0.00364794	8.48463	2.02009		0.100787	0.00284719	9.37321	2.27405		0.100786	0.00332183	13.1989	1.80843
	0.101247	0.00460827	4.98441	0.636053		0.101247	0.0035513	8.52301	1.98441		0.101243	0.00274613	9.41561	2.21322		0.101241	0.00331911	13.2586	1.82333
	0.101703	0.00452914	5.00686	0.630775		0.101703	0.00352011	8.5614	1.98473		0.101699	0.00274667	9.45802	2.23365		0.101697	0.00327645	13.3183	1.81615
	0.102159	0.00443307	5.02931	0.622943		0.102159	0.00348113	8.59978	1.9804		0.102155	0.00262694	9.50042	2.15548		0.102153	0.00324987	13.378	1.8176
	0.102615	0.0043852	5.05176	0.62173		0.102615	0.00337681	8.63816	1.93824		0.102611	0.00254183	9.54282	2.1043		0.102609	0.00320626	13.4377	1.80925
	0.103071	0.00427288	5.0742	0.611202		0.103071	0.00337426	8.67655	1.95402		0.103067	0.00251951	9.58523	2.1044		0.103065	0.00318107	13.4974	1.81103
	0.103527	0.00420926	5.09665	0.60744		0.103527	0.00330296	8.71493	1.92969		0.103523	0.00247734	9.62763	2.08752		0.103521	0.00316388	13.5571	1.81721
	0.103983	0.00411405	5.1191	0.598941		0.103983	0.00323536	8.75331	1.90688		0.103979	0.0024212	9.67003	2.05823		0.103977	0.00290804	13.6168	1.68501
	0.104439	0.00406878	5.14155	0.597557		0.104439	0.0032033	8.7917	1.90458		0.104435	0.00246087	9.71244	2.11034		0.104433	0.00293438	13.6766	1.71522
	0.104895	0.00398505	5.16399	0.590381		0.104895	0.00315668	8.83008	1.89329		0.104891	0.00238806	9.75484	2.06582		0.104889	0.00298199	13.7363	1.7583
	0.105351	0.00389839	5.18644	0.582574		0.105351	0.0031052	8.86846	1.87864		0.105347	0.00236816	9.79724	2.06646		0.105345	0.00324063	13.796	1.92746
	0.105807	0.00388238	5.20889	0.585215		0.105807	0.0030801	8.90685	1.87962		0.105803	0.00226769	9.83965	1.99595		0.105801	0.00263638	13.8557	1.58166
	0.106263	0.00375896	5.23133	0.571505		0.106263	0.00296172	8.94523	1.82299		0.106259	0.0022576	9.88205	2.00424		0.106257	0.00279341	13.9154	1.69034
	0.106719	0.00369755	5.25378	0.567003		0.106719	0.00287729	8.98361	1.78625		0.106715	0.00221211	9.92445	1.98074		0.106713	0.0027985	13.9751	1.70799
	0.107175	0.00369702	5.27623	0.571776		0.107175	0.00289244	9.022	1.81103		0.10717	0.00218468	9.96685	1.97292		0.107169	0.00267117	14.0348	1.64424
	0.107631	0.00362212	5.29867	0.56497		0.107631	0.00284437	9.06038	1.79612		0.107626	0.00216945	10.0093	1.97588		0.107625	0.002819	14.0945	1.75003
	0.108087	0.00352698	5.32112	0.554801		0.108087	0.00278827	9.09876	1.77564		0.108082	0.00212797	10.0517	1.95456		0.108081	0.00272009	14.1542	1.70297
	0.108543	0.0034709	5.34357	0.550595		0.108543	0.00272255	9.13714	1.74845		0.108538	0.00205432	10.0941	1.90286		0.108536	0.00260162	14.2139	1.64257
	0.108999	0.00342466	5.36601	0.547833		0.108999	0.00271314	9.17552	1.75708		0.108994	0.00200383	10.1365	1.87172		0.108992	0.00245244	14.2736	1.56141
	0.109455	0.00336022	5.38846	0.542032		0.109455	0.00259378	9.21391	1.69386		0.10945	0.00196816	10.1789	1.85381		0.109448	0.00265617	14.3334	1.7053
	0.109911	0.00334786	5.41091	0.544547		0.109911	0.00260457	9.25229	1.7151		0.109906	0.00199601	10.2213	1.89574		0.109904	0.00268432	14.3931	1.73776
	0.110367	0.00327537	5.43335	0.537185		0.110367	0.00254797	9.29067	1.69179		0.110362	0.00197488	10.2637	1.89127		0.11036	0.00252806	14.4528	1.65021
	0.110823	0.00320622	5.4558	0.530198		0.110823	0.00254125	9.32905	1.70129		0.110818	0.00188125	10.3061	1.81652		0.110816	0.0024615	14.5125	1.62007
	0.111279	0.00316023	5.47825	0.526901		0.111279	0.00249725	9.36743	1.68562		0.111274	0.00187377	10.3485	1.82421		0.111272	0.00242514	14.5722	1.6093
	0.111735	0.00311811	5.50069	0.524148		0.111735	0.00243361	9.40581	1.65615		0.11173	0.00182657	10.3909	1.79286		0.111728	0.00227192	14.6319	1.52
	0.11219	0.0030656	5.52314	0.519534		0.11219	0.00243682	9.4442	1.6719		0.112186	0.00180122	10.4333	1.78244		0.112184	0.00238686	14.6916	1.60996
	0.112646	0.00301422	5.54558	0.514988		0.112646	0.00237079	9.48258	1.63984		0.112642	0.00176818	10.4757	1.764		0.11264	0.00221445	14.7513	1.50583
	0.113102	0.00291797	5.56803	0.502587		0.113102	0.00235149	9.52096	1.63969		0.113098	0.00176956	10.5181	1.77969		0.113096	0.00219934	14.811	1.50769
	0.113558	0.00288083	5.59048	0.500199		0.113558	0.00224228	9.55934	1.57616		0.113553	0.00168043	10.5605	1.7037		0.113552	0.00222435	14.8707	1.53716
	0.114014	0.00283278	5.61292	0.495813		0.114014	0.00226836	9.59772	1.60733		0.114009	0.00164985	10.6029	1.68616		0.114008	0.00225071	14.9304	1.56788
	0.11447	0.00277897	5.63537	0.490294		0.11447	0.00221409	9.6361	1.58145		0.114465	0.00170506	10.6453	1.75655		0.114463	0.0021914	14.9901	1.5388
	0.114926	0.00276327	5.65781	0.491414		0.114926	0.0021328	9.67448	1.53554		0.114921	0.00168507	10.6877	1.74981		0.114919	0.00216743	15.0498	1.53412
	0.115382	0.0027401	5.68026	0.491168		0.115382	0.00216806	9.71286	1.57334		0.115377	0.00164985	10.7301	1.72686		0.115375	0.00212833	15.1095	1.51842
	0.115838	0.00265546	5.7027	0.479766		0.115838	0.00216251	9.75124	1.58174		0.115833	0.00157836	10.7725	1.66512		0.115831	0.00213367	15.1692	1.53429
	0.116294	0.00260026	5.72515	0.473498		0.116294	0.0020431	9.78962	1.50619		0.116289	0.00154074	10.8149	1.63824		0.116287	0.00208711	15.229	1.51264
	0.11675	0.00257175	5.7476	0.471985		0.11675	0.0020684	9.828	1.53681		0.116745	0.00151897	10.8573	1.62779		0.116743	0.00206054	15.2887	1.50512
	0.117206	0.00261918	5.77004	0.484452		0.117206	0.00202549	9.86638	1.51671		0.117201	0.00151935	10.8997	1.64094		0.117199	0.0018484	15.3484	1.36072
	0.117662	0.00247468	5.79249	0.461292		0.117662	0.00195202	9.90476	1.47309		0.117657	0.00146298	10.9421	1.59238		0.117655	0.00197093	15.4081	1.46223
	0.118118	0.0024619	5.81493	0.462474		0.118118	0.00190575	9.94314	1.44934		0.118113	0.00145104	10.9845	1.59164		0.118111	0.00180238	15.4678	1.34757
	0.118574	0.00245173	5.83738	0.464125		0.118574	0.00192286	9.98152	1.47366		0.118568	0.00143089	11.0269	1.58168		0.118567	0.00187215	15.5275	1.41056
	0.119029	0.00239408	5.85982	0.456703		0.119029	0.00184845	10.0199	1.42755		0.119024	0.00142646	11.0693	1.58893		0.119022	0.00176302	15.5872	1.33857
	0.119485	0.00235278	5.88227	0.452271		0.119485	0.00184657	10.0583	1.43704		0.11948	0.0013717	11.1117	1.53967		0.119478	0.00172279	15.6469	1.31807
	0.119941	0.00230288	5.90471	0.446063		0.119941	0.00180677	10.0967	1.41682		0.119936	0.00134247	11.1541	1.51838		0.119934	0.00188622	15.7066	1.45414
	0.120397	0.00228639	5.92716	0.446242		0.120397	0.00182238	10.135	1.43995		0.120392	0.00133609	11.1965	1.52267		0.12039	0.00185309	15.7663	1.43948
	0.120853	0.00224263	5.9496	0.441023		0.120853	0.00174181	10.1734	1.38672		0.120848	0.00130319	11.2389	1.49645		0.120846	0.00173523	15.826	1.35815
	0.121309	0.00218669	5.97204	0.433273		0.121309	0.0017798	10.2118	1.42768		0.121304	0.00131753	11.2813	1.52435		0.121302	0.00165567	15.8857	1.30568
	0.121765	0.0021956	5.99449	0.438314		0.121765	0.00166995	10.2502	1.34965		0.12176	0.00131024	11.3237	1.52733		0.121758	0.00170772	15.9454	1.35687
	0.122221	0.00216938	6.01693	0.436328		0.122221	0.0017098	10.2886	1.39223		0.122216	0.00127529	11.3661	1.49774		0.122214	0.00177755	16.0051	1.42295
	0.122677	0.00211572	6.03938	0.428717		0.122677	0.00168988	10.3269	1.38629		0.122672	0.00126957	11.4085	1.50216		0.12267	0.00176158	16.0648	1.4207
	0.123133	0.00212206	6.06182	0.433203		0.123133	0.00167247	10.3653	1.38222		0.123127	0.00121384	11.4509	1.44692		0.123125	0.00169008	16.1245	1.37319
	0.123589	0.00202227	6.08427	0.415895		0.123589	0.00162286	10.4037	1.35117		0.123583	0.00114607	11.4932	1.37627		0.123581	0.00174547	16.1842	1.42872
	0.124045	0.00201219	6.10671	0.416879		0.124045	0.0015503	10.4421	1.3003		0.124039	0.00115287	11.5356	1.39467		0.124037	0.00174848	16.2439	1.44175
	0.1245	0.0019929	6.12916	0.415925		0.1245	0.00156784	10.4804	1.3247		0.124495	0.00115532	11.578	1.40793		0.124493	0.00159484	16.3036	1.32475
	0.124956	0.00194968	6.1516	0.409889		0.124956	0.00152924	10.5188	1.30157		0.124951	0.00115162	11.6204	1.41372		0.124949	0.00167828	16.3633	1.40429
	0.125412	0.001955	6.17404	0.414012		0.125412	0.00156554	10.5572	1.3422		0.125407	0.00116868	11.6628	1.44515		0.125405	0.00159108	16.423	1.34106
	0.125868	0.00197411	6.19649	0.421106		0.125868	0.00148826	10.5956	1.28524		0.125863	0.00109823	11.7052	1.36792		0.125861	0.00161957	16.4827	1.37501
	0.126324	0.00186407	6.21893	0.400517		0.126324	0.00151828	10.634	1.32068		0.126319	0.00111585	11.7476	1.39995		0.126317	0.00156492	16.5424	1.33826
	0.12678	0.00190005	6.24137	0.411199		0.12678	0.00148605	10.6723	1.30199		0.126774	0.00113597	11.79	1.4355		0.126772	0.00165379	16.6021	1.42449
	0.127236	0.00190237	6.26382	0.414669		0.127236	0.00146972	10.7107	1.29696		0.12723	0.00110638	11.8324	1.40818		0.127228	0.00131109	16.6618	1.13744
	0.127692	0.00182098	6.28626	0.399777		0.127692	0.00141506	10.7491	1.25769		0.127686	0.0010631	11.8748	1.36282		0.127684	0.00149008	16.7215	1.302
	0.128148	0.00178118	6.30871	0.393837		0.128148	0.0014031	10.7875	1.25598		0.128142	0.00108318	11.9172	1.39848		0.12814	0.00154728	16.7812	1.36165
	0.128603	0.00179341	6.33115	0.399368		0.128603	0.00133397	10.8258	1.20261		0.128598	0.000985542	11.9596	1.28149		0.128596	0.00132991	16.8409	1.1787
	0.129059	0.00173889	6.35359	0.389975		0.129059	0.00144494	10.8642	1.3119		0.129054	0.00102097	12.002	1.33699		0.129052	0.00142252	16.9006	1.26974
	0.129515	0.00177625	6.37604	0.401174		0.129515	0.00136668	10.9026	1.24964		0.12951	0.00103278	12.0444	1.36203		0.129508	0.00146882	16.9603	1.32034
	0.129971	0.00171007	6.39848	0.388952		0.129971	0.00131426	10.941	1.21018		0.129966	0.000975725	12.0868	1.29586		0.129963	0.001258	17.02	1.13881
	0.130427	0.00174068	6.42092	0.398695		0.130427	0.00131527	10.9793	1.21962		0.130421	0.000954734	12.1292	1.27689		0.130419	0.00148551	17.0797	1.35421
	0.130883	0.00170785	6.44336	0.393916		0.130883	0.00130405	11.0177	1.21769		0.130877	0.000998874	12.1716	1.34528		0.130875	0.00149197	17.1394	1.36962
	0.131339	0.00169265	6.46581	0.393133		0.131339	0.00129054	11.0561	1.21348		0.131333	0.000988929	12.214	1.34118		0.131331	0.00130506	17.1991	1.2064
	0.131795	0.00167246	6.48825	0.391146		0.131795	0.00125937	11.0945	1.19241		0.131789	0.000954977	12.2564	1.30414		0.131787	0.00128446	17.2588	1.19561
	0.132251	0.00156735	6.51069	0.369103		0.132251	0.00122603	11.1328	1.16889		0.132245	0.000985771	12.2988	1.35552		0.132243	0.00139676	17.3185	1.30916
	0.132706	0.00159093	6.53314	0.377244		0.132706	0.00124324	11.1712	1.19348		0.132701	0.000901655	12.3412	1.24842		0.132699	0.00132221	17.3782	1.24785
	0.133162	0.00156026	6.55558	0.372517		0.133162	0.00122719	11.2096	1.18617		0.133157	0.000870429	12.3836	1.21348		0.133154	0.00126768	17.4379	1.20461
	0.133618	0.00151218	6.57802	0.363514		0.133618	0.00118931	11.248	1.15745		0.133612	0.000903154	12.426	1.26774		0.13361	0.00125566	17.4976	1.20137
	0.134074	0.00153131	6.60046	0.370628		0.134074	0.00119574	11.2863	1.17166		0.134068	0.000857995	12.4683	1.21258		0.134066	0.00127319	17.5573	1.22648
	0.13453	0.00151872	6.62291	0.370086		0.13453	0.00117126	11.3247	1.15549		0.134524	0.000879818	12.5107	1.25189		0.134522	0.00150115	17.617	1.45592
	0.134986	0.00147587	6.64535	0.362086		0.134986	0.00114194	11.3631	1.13421		0.13498	0.000866229	12.5531	1.24092		0.134978	0.00124264	17.6767	1.21338
	0.135442	0.00149256	6.66779	0.368658		0.135442	0.00113107	11.4015	1.13101		0.135436	0.000858857	12.5955	1.23869		0.135434	0.00112571	17.7364	1.10664
	0.135897	0.00150297	6.69023	0.373732		0.135897	0.00111784	11.4398	1.12532		0.135892	0.000804003	12.6379	1.16739		0.135889	0.00116176	17.7961	1.14978
	0.136353	0.00146164	6.71267	0.365898		0.136353	0.00114745	11.4782	1.1629		0.136347	0.000851427	12.6803	1.24456		0.136345	0.00125223	17.8558	1.24765
	0.136809	0.00145397	6.73512	0.366414		0.136809	0.00115255	11.5166	1.17589		0.136803	0.000797843	12.7227	1.17404		0.136801	0.00121396	17.9155	1.21761
	0.137265	0.00142692	6.75756	0.361999		0.137265	0.00114584	11.555	1.17685		0.137259	0.000797963	12.7651	1.18206		0.137257	0.00120501	17.9752	1.21671
	0.137721	0.00139756	6.78	0.356909		0.137721	0.00112962	11.5933	1.16791		0.137715	0.00079673	12.8075	1.18808		0.137713	0.00115284	18.0349	1.17177
	0.138177	0.00139483	6.80244	0.358573		0.138177	0.00110406	11.6317	1.14905		0.138171	0.000826644	12.8499	1.24087		0.138169	0.00136317	18.0946	1.39475
	0.138633	0.00137813	6.82488	0.356622		0.138633	0.00107624	11.6701	1.12749		0.138627	0.000768944	12.8923	1.16188		0.138624	0.00119735	18.1543	1.23318
	0.139088	0.001387	6.84732	0.361281		0.139088	0.00111713	11.7085	1.17804		0.139082	0.000779436	12.9347	1.18549		0.13908	0.00108807	18.2139	1.12801
	0.139544	0.00129285	6.86977	0.338968		0.139544	0.00105923	11.7468	1.12432		0.139538	0.000735833	12.9771	1.12652		0.139536	0.0011385	18.2736	1.18804
	0.14	0.00136913	6.89221	0.361318		0.14	0.00106037	11.7852	1.13289		0.139994	0.000711481	13.0195	1.09637		0.139992	0.00113717	18.3333	1.19442
	0.140456	0.00137646	6.91465	0.365621		0.140456	0.00101827	11.8236	1.09501		0.14045	0.000719065	13.0618	1.11528		0.140448	0.00117065	18.393	1.23761
	0.140912	0.00134374	6.93709	0.359249		0.140912	0.00103271	11.862	1.11776		0.140906	0.000704101	13.1042	1.09917		0.140903	0.00118903	18.4527	1.26521
	0.141368	0.00125261	6.95953	0.337057		0.141368	0.000962481	11.9003	1.0485		0.141362	0.000761821	13.1466	1.19699		0.141359	0.00121222	18.5124	1.29825
	0.141824	0.00123675	6.98197	0.334938		0.141824	0.00101971	11.9387	1.11802		0.141817	0.000673313	13.189	1.06475		0.141815	0.00101162	18.5721	1.09041
	0.142279	0.00129442	7.00441	0.352815		0.142279	0.00101239	11.9771	1.11714		0.142273	0.000651623	13.2314	1.03709		0.142271	0.00114116	18.6318	1.23796
	0.142735	0.00124696	7.02685	0.342059		0.142735	0.000976831	12.0154	1.08482		0.142729	0.000671271	13.2738	1.07522		0.142727	0.00102322	18.6915	1.11714
	0.143191	0.00123425	7.04929	0.340738		0.143191	0.000966843	12.0538	1.08059		0.143185	0.000695673	13.3162	1.12143		0.143183	0.000972893	18.7512	1.06899
	0.143647	0.00121614	7.07173	0.337881		0.143647	0.000937978	12.0922	1.05502		0.143641	0.000671319	13.3586	1.08907		0.143638	0.00106225	18.8109	1.17462
	0.144103	0.00113663	7.09417	0.317797		0.144103	0.000922869	12.1306	1.04462		0.144097	0.00066487	13.401	1.08547		0.144094	0.00116795	18.8706	1.29971
	0.144558	0.00116961	7.11661	0.32909		0.144558	0.000950995	12.1689	1.08328		0.144552	0.000673007	13.4434	1.10571		0.14455	0.00111572	18.9303	1.24945
	0.145014	0.00118819	7.13906	0.336429		0.145014	0.000921333	12.2073	1.05612		0.145008	0.00066103	13.4858	1.0929		0.145006	0.00104232	18.99	1.17462
	0.14547	0.00121192	7.1615	0.34531		0.14547	0.000926483	12.2457	1.06871		0.145464	0.000620326	13.5281	1.03206		0.145462	0.00104424	19.0496	1.1842
	0.145926	0.00110571	7.18394	0.317025		0.145926	0.000914815	12.284	1.06187		0.14592	0.000591182	13.5705	0.989744		0.145917	0.00102005	19.1093	1.16402
	0.146382	0.00112453	7.20638	0.324438		0.146382	0.000915245	12.3224	1.06902		0.146376	0.000683361	13.6129	1.15123		0.146373	0.00110227	19.169	1.26572
	0.146838	0.0011523	7.22882	0.334525		0.146838	0.000881768	12.3608	1.03634		0.146831	0.000669738	13.6553	1.13531		0.146829	0.000961206	19.2287	1.11062
	0.147293	0.00106351	7.25126	0.310669		0.147293	0.000920514	12.3992	1.08861		0.147287	0.000676198	13.6977	1.15339		0.147285	0.000954026	19.2884	1.10918
	0.147749	0.00110297	7.2737	0.32419		0.147749	0.000809865	12.4375	0.963691		0.147743	0.000635152	13.7401	1.09009		0.147741	0.000988014	19.3481	1.15582
	0.148205	0.00111716	7.29614	0.330392		0.148205	0.000874731	12.4759	1.04731		0.148199	0.000623344	13.7825	1.07644		0.148196	0.000841942	19.4078	0.991024
	0.148661	0.00107285	7.31857	0.319241		0.148661	0.000849206	12.5143	1.02301		0.148655	0.000643522	13.8249	1.11813		0.148652	0.00102961	19.4675	1.21939
	0.149117	0.00105539	7.34101	0.315975		0.149117	0.000864758	12.5526	1.04815		0.14911	0.000617799	13.8673	1.08003		0.149108	0.000911825	19.5272	1.08653
	0.149572	0.00107894	7.36345	0.325004		0.149572	0.000835959	12.591	1.01944		0.149566	0.000628688	13.9096	1.1058		0.149564	0.000868795	19.5869	1.04159
	0.150028	0.00106089	7.38589	0.321516		0.150028	0.000776024	12.6294	0.952129		0.150022	0.000612446	13.952	1.0838		0.150019	0.000958075	19.6465	1.15564
	0.150484	0.00100078	7.40833	0.305145		0.150484	0.000904069	12.6678	1.11598		0.150478	0.00060116	13.9944	1.0703		0.150475	0.00090286	19.7062	1.09566
	0.15094	0.00100245	7.43077	0.307509		0.15094	0.000825075	12.7061	1.02465		0.150933	0.000620978	14.0368	1.1123		0.150931	0.000904646	19.7659	1.10449
	0.151396	0.000999265	7.45321	0.308386		0.151396	0.000826922	12.7445	1.03316		0.151389	0.000586578	14.0792	1.05703		0.151387	0.000790621	19.8256	0.971117
	0.151851	0.00101957	7.47565	0.316551		0.151851	0.000739986	12.7829	0.930113		0.151845	0.000587425	14.1216	1.06494		0.151843	0.000853068	19.8853	1.05414
	0.152307	0.000984245	7.49809	0.30742		0.152307	0.000848022	12.8212	1.07232		0.152301	0.000519205	14.164	0.946926		0.152298	0.000906168	19.945	1.12649
	0.152763	0.000942027	7.52053	0.295997		0.152763	0.000758263	12.8596	0.964565		0.152757	0.000599226	14.2064	1.09942		0.152754	0.000842202	20.0047	1.05324
	0.153219	0.00101826	7.54297	0.321862		0.153219	0.000769776	12.898	0.985061		0.153212	0.000591479	14.2487	1.09169		0.15321	0.000619096	20.0644	0.778858
	0.153675	0.000968236	7.5654	0.307874		0.153675	0.000840902	12.9363	1.08249		0.153668	0.000457465	14.2911	0.849374		0.153666	0.000897839	20.124	1.13626
	0.15413	0.000973674	7.58784	0.311442		0.15413	0.000737657	12.9747	0.955226		0.154124	0.000484001	14.3335	0.903982		0.154121	0.000947427	20.1837	1.20614
	0.154586	0.00092168	7.61028	0.296558		0.154586	0.000780533	13.0131	1.01673		0.15458	0.000561622	14.3759	1.05517		0.154577	0.00087472	20.2434	1.12018
	0.155042	0.0009227	7.63272	0.298639		0.155042	0.000796727	13.0514	1.04396		0.155035	0.000546197	14.4183	1.03225		0.155033	0.000876249	20.3031	1.12876
	0.155498	0.0009101	7.65516	0.296295		0.155498	0.000765057	13.0898	1.00836		0.155491	0.000526285	14.4607	1.00047		0.155489	0.000712787	20.3628	0.9236
	0.155954	0.000865784	7.6776	0.283523		0.155954	0.000740628	13.1282	0.981896		0.155947	0.000468177	14.5031	0.895234		0.155944	0.000753137	20.4225	0.981614
	0.156409	0.000939764	7.70003	0.309551		0.156409	0.000700451	13.1665	0.934067		0.156403	0.000534528	14.5454	1.02809		0.1564	0.00072917	20.4822	0.95594
	0.156865	0.000905233	7.72247	0.299917		0.156865	0.000739344	13.2049	0.991686		0.156858	0.000553	14.5878	1.06983		0.156856	0.000772815	20.5418	1.01907
	0.157321	0.000878232	7.74491	0.292664		0.157321	0.000729118	13.2433	0.98366		0.157314	0.000554657	14.6302	1.07928		0.157312	0.000748166	20.6015	0.992309
	0.157777	0.000859617	7.76735	0.288123		0.157777	0.000732219	13.2816	0.993577		0.15777	0.000457248	14.6726	0.894899		0.157767	0.000843565	20.6612	1.12533
	0.158232	0.000842403	7.78978	0.283987		0.158232	0.000698485	13.32	0.953285		0.158226	0.000503943	14.715	0.991993		0.158223	0.000769748	20.7209	1.0328
	0.158688	0.000811989	7.81222	0.275313		0.158688	0.000689621	13.3584	0.946618		0.158681	0.000499824	14.7574	0.989562		0.158679	0.000756964	20.7806	1.02151
	0.159144	0.000854748	7.83466	0.291478		0.159144	0.000691701	13.3967	0.954935		0.159137	0.000498837	14.7998	0.993287		0.159135	0.000622868	20.8403	0.845381
	0.1596	0.000788361	7.8571	0.270381		0.1596	0.000694085	13.4351	0.963722		0.159593	0.000452547	14.8421	0.906283		0.15959	0.000813075	20.9	1.10987
	0.160056	0.000778844	7.87953	0.268645		0.160056	0.000707046	13.4735	0.987333		0.160049	0.000472791	14.8845	0.952241		0.160046	0.000761563	20.9596	1.0455
	0.160511	0.000779292	7.90197	0.270333		0.160511	0.000725469	13.5118	1.01884		0.160504	0.000525758	14.9269	1.06496		0.160502	0.000800197	21.0193	1.1048
	0.160967	0.000788478	7.92441	0.275075		0.160967	0.000655441	13.5502	0.925725		0.16096	0.000476699	14.9693	0.971078		0.160958	0.000803015	21.079	1.115
	0.161423	0.000777818	7.94684	0.272895		0.161423	0.000661835	13.5886	0.940056		0.161416	0.00046842	15.0117	0.959624		0.161413	0.00076304	21.1387	1.0655
	0.161879	0.000764771	7.96928	0.269834		0.161879	0.000661879	13.6269	0.945436		0.161872	0.000493895	15.0541	1.01754		0.161869	0.000723185	21.1984	1.01556
	0.162334	0.000751395	7.99172	0.26661		0.162334	0.000637671	13.6653	0.915993		0.162327	0.000503392	15.0964	1.04295		0.162325	0.000743597	21.258	1.05011
	0.16279	0.000733794	8.01415	0.261829		0.16279	0.000573712	13.7037	0.828751		0.162783	0.000441526	15.1388	0.919916		0.16278	0.000733641	21.3177	1.04188
	0.163246	0.000757992	8.03659	0.271979		0.163246	0.000658931	13.742	0.957191		0.163239	0.000454883	15.1812	0.953059		0.163236	0.000663397	21.3774	0.947401
	0.163702	0.0007497	8.05903	0.270508		0.163702	0.000652482	13.7804	0.953123		0.163695	0.000461986	15.2236	0.973353		0.163692	0.000702292	21.4371	1.00855
	0.164157	0.000672804	8.08146	0.244116		0.164157	0.000613599	13.8188	0.901322		0.16415	0.000472941	15.266	1.00199		0.164148	0.000670973	21.4968	0.96895
	0.164613	0.000746286	8.1039	0.272283		0.164613	0.00063221	13.8571	0.933822		0.164606	0.000463948	15.3084	0.988403		0.164603	0.000698181	21.5565	1.01385
	0.165069	0.000684447	8.12634	0.251106		0.165069	0.000678615	13.8955	1.00792		0.165062	0.000454541	15.3507	0.97373		0.165059	0.000709534	21.6161	1.03605
	0.165525	0.00071233	8.14877	0.262781		0.165525	0.000589487	13.9339	0.880387		0.165517	0.000505058	15.3931	1.08793		0.165515	0.000638376	21.6758	0.937296
	0.16598	0.000747317	8.17121	0.277208		0.16598	0.000630637	13.9722	0.947036		0.165973	0.000487165	15.4355	1.05518		0.16597	0.000678528	21.7355	1.00174
	0.166436	0.000661086	8.19364	0.24657		0.166436	0.000627177	14.0106	0.94702		0.166429	0.000427314	15.4779	0.930632		0.166426	0.000724884	21.7952	1.07607
	0.166892	0.000702153	8.21608	0.263323		0.166892	0.000598408	14.0489	0.908535		0.166885	0.000449078	15.5203	0.983395		0.166882	0.00060155	21.8548	0.897878
	0.167347	0.000643461	8.23852	0.242632		0.167347	0.000599677	14.0873	0.91544		0.16734	0.000476861	15.5626	1.04994		0.167338	0.000765441	21.9145	1.14875
	0.167803	0.000638657	8.26095	0.242134		0.167803	0.000577632	14.1257	0.886597		0.167796	0.000435373	15.605	0.963825		0.167793	0.000580556	21.9742	0.876033
	0.168259	0.00068386	8.28339	0.260682		0.168259	0.000604629	14.164	0.933082		0.168252	0.000420657	15.6474	0.93631		0.168249	0.000666103	22.0339	1.01059
	0.168715	0.000668891	8.30582	0.256359		0.168715	0.000535634	14.2024	0.831091		0.168707	0.000431044	15.6898	0.964636		0.168705	0.000577872	22.0936	0.881481
	0.16917	0.000658176	8.32826	0.253617		0.16917	0.000591887	14.2408	0.92334		0.169163	0.000346163	15.7322	0.778871		0.16916	0.000634735	22.1532	0.973457
	0.169626	0.000650642	8.35069	0.252066		0.169626	0.000581633	14.2791	0.912239		0.169619	0.000427322	15.7745	0.966666		0.169616	0.000586028	22.2129	0.903607
	0.170082	0.00066971	8.37313	0.260849		0.170082	0.000561484	14.3175	0.885375		0.170075	0.00044353	15.8169	1.00873		0.170072	0.000767195	22.2726	1.18932
	0.170538	0.000627811	8.39556	0.245842		0.170538	0.000549446	14.3558	0.871043		0.17053	0.000418377	15.8593	0.956629		0.170527	0.000474215	22.3323	0.73908
	0.170993	0.000622945	8.418	0.245242		0.170993	0.000594907	14.3942	0.948159		0.170986	0.000379613	15.9017	0.872639		0.170983	0.000609767	22.3919	0.955428
	0.171449	0.000597739	8.44043	0.236575		0.171449	0.000579489	14.4326	0.928515		0.171442	0.000440507	15.9441	1.01802		0.171439	0.000499759	22.4516	0.787239
	0.171905	0.000628148	8.46287	0.249933		0.171905	0.000522694	14.4709	0.841971		0.171897	0.000382503	15.9864	0.88868		0.171894	0.000545105	22.5113	0.86324
	0.17236	0.000565081	8.4853	0.226033		0.17236	0.000575665	14.5093	0.932221		0.172353	0.000408917	16.0288	0.955095		0.17235	0.000585589	22.571	0.932274
	0.172816	0.000550788	8.50773	0.221483		0.172816	0.000553793	14.5477	0.901551		0.172809	0.000480352	16.0712	1.12788		0.172806	0.000582628	22.6307	0.932471
	0.173272	0.000630042	8.53017	0.25469		0.173272	0.000568078	14.586	0.92969		0.173264	0.000455427	16.1136	1.07501		0.173262	0.000600539	22.6903	0.966212
	0.173727	0.000557383	8.5526	0.226505		0.173727	0.000612163	14.6244	1.00711		0.17372	0.00040322	16.156	0.956786		0.173717	0.000588598	22.75	0.951989
	0.174183	0.000589551	8.57504	0.240836		0.174183	0.00052981	14.6627	0.876208		0.174176	0.000420368	16.1983	1.00272		0.174173	0.000653111	22.8097	1.06188
	0.174639	0.000595822	8.59747	0.244673		0.174639	0.000513265	14.7011	0.853293		0.174631	0.000393329	16.2407	0.943136		0.174629	0.000601494	22.8694	0.98308
	0.175095	0.000547626	8.6199	0.226056		0.175095	0.000488531	14.7395	0.816416		0.175087	0.000401185	16.2831	0.966998		0.175084	0.000415994	22.929	0.683452
	0.17555	0.000581889	8.64234	0.241452		0.17555	0.000562123	14.7778	0.944298		0.175543	0.000341172	16.3255	0.826631		0.17554	0.000590397	22.9887	0.975041
	0.176006	0.000606825	8.66477	0.253108		0.176006	0.000497844	14.8162	0.840664		0.175998	0.000407984	16.3678	0.993651		0.175996	0.000527099	23.0484	0.875029
	0.176462	0.000508619	8.6872	0.213246		0.176462	0.000470254	14.8545	0.798192		0.176454	0.000400705	16.4102	0.980982		0.176451	0.000389179	23.108	0.64942
	0.176917	0.000551074	8.70964	0.23224		0.176917	0.00052831	14.8929	0.901371		0.17691	0.000340706	16.4526	0.83841		0.176907	0.000539537	23.1677	0.904978
	0.177373	0.000562721	8.73207	0.238372		0.177373	0.000516773	14.9313	0.886235		0.177365	0.00037835	16.495	0.935847		0.177362	0.000493302	23.2274	0.831694
	0.177829	0.000500511	8.7545	0.21311		0.177829	0.000534923	14.9696	0.922081		0.177821	0.000364835	16.5374	0.907059		0.177818	0.000558556	23.2871	0.946556
	0.178284	0.000507144	8.77694	0.217042		0.178284	0.000451064	15.008	0.781518		0.178277	0.000378256	16.5797	0.945253		0.178274	0.000489769	23.3467	0.834246
	0.17874	0.000559505	8.79937	0.240677		0.17874	0.000542503	15.0463	0.944756		0.178732	0.000352009	16.6221	0.884166		0.178729	0.000326438	23.4064	0.558883
	0.179196	0.000535543	8.8218	0.231546		0.179196	0.000542264	15.0847	0.949162		0.179188	0.000358339	16.6645	0.90466		0.179185	0.00054672	23.4661	0.940796
	0.179651	0.000553782	8.84424	0.240651		0.179651	0.000553947	15.1231	0.974549		0.179644	0.000329889	16.7069	0.837075		0.179641	0.000433947	23.5257	0.750539
	0.180107	0.000543561	8.86667	0.237409		0.180107	0.000467851	15.1614	0.827262		0.180099	0.000341781	16.7492	0.871657		0.180096	0.000571785	23.5854	0.993963
	0.180563	0.000514783	8.8891	0.225979		0.180563	0.00051808	15.1998	0.920719		0.180555	0.000374978	16.7916	0.961164		0.180552	0.000515976	23.6451	0.901491
	0.181018	0.000499562	8.91153	0.220405		0.181018	0.000461672	15.2381	0.82462		0.181011	0.000334817	16.834	0.862558		0.181008	0.000508642	23.7048	0.893168
	0.181474	0.00046192	8.93397	0.204825		0.181474	0.000492082	15.2765	0.883367		0.181466	0.000416288	16.8764	1.07785		0.181463	0.000399235	23.7644	0.704585
	0.18193	0.000468538	8.9564	0.208804		0.18193	0.000462991	15.3148	0.835323		0.181922	0.000294661	16.9187	0.76677		0.181919	0.000446405	23.8241	0.791794
	0.182385	0.000495524	8.97883	0.221938		0.182385	0.000496384	15.3532	0.900062		0.182378	0.000327376	16.9611	0.856175		0.182375	0.000520324	23.8838	0.927533
	0.182841	0.000466714	9.00126	0.21008		0.182841	0.000495842	15.3916	0.903577		0.182833	0.000327982	17.0035	0.862052		0.18283	0.000514926	23.9434	0.922503
	0.183297	0.000490093	9.02369	0.221705		0.183297	0.000517895	15.4299	0.948474		0.183289	0.000333917	17.0459	0.882031		0.183286	0.000550796	24.0031	0.99169
	0.183752	0.000517275	9.04612	0.235166		0.183752	0.000483122	15.4683	0.889195		0.183744	0.000386578	17.0882	1.02622		0.183741	0.000429516	24.0628	0.777178
	0.184208	0.000464415	9.06856	0.212183		0.184208	0.000521112	15.5066	0.963878		0.1842	0.000311136	17.1306	0.830047		0.184197	0.000506034	24.1224	0.92018
	0.184664	0.000431026	9.09099	0.197903		0.184664	0.000495899	15.545	0.921787		0.184656	0.000324911	17.173	0.871089		0.184653	0.000439155	24.1821	0.80252
	0.185119	0.000474667	9.11342	0.219018		0.185119	0.000452434	15.5833	0.845148		0.185111	0.000314316	17.2154	0.846847		0.185108	0.000461946	24.2418	0.84834
	0.185575	0.000464179	9.13585	0.215234		0.185575	0.000463911	15.6217	0.870859		0.185567	0.000358668	17.2577	0.971108		0.185564	0.000417522	24.3014	0.770537
	0.18603	0.000494457	9.15828	0.230401		0.18603	0.00048467	15.66	0.9143		0.186023	0.00030792	17.3001	0.837803		0.186019	0.000384404	24.3611	0.712906
	0.186486	0.000464307	9.18071	0.217413		0.186486	0.000439321	15.6984	0.832816		0.186478	0.000329747	17.3425	0.901591		0.186475	0.000502905	24.4208	0.937249
	0.186942	0.000456524	9.20314	0.214815		0.186942	0.000463712	15.7368	0.883356		0.186934	0.000337524	17.3848	0.927371		0.186931	0.000480577	24.4804	0.900019
	0.187397	0.000474965	9.22557	0.224582		0.187397	0.000430303	15.7751	0.823713		0.187389	0.00031498	17.4272	0.869653		0.187386	0.000546474	24.5401	1.02843
	0.187853	0.000471878	9.248	0.224209		0.187853	0.000435729	15.8135	0.838161		0.187845	0.000300942	17.4696	0.83494		0.187842	0.000503768	24.5998	0.952672
	0.188309	0.000486706	9.27043	0.232378		0.188309	0.000405122	15.8518	0.78307		0.188301	0.000395859	17.512	1.10361		0.188298	0.000373741	24.6594	0.710212
	0.188764	0.000463036	9.29287	0.222148		0.188764	0.00046949	15.8902	0.911885		0.188756	0.000367675	17.5543	1.03001		0.188753	0.000398905	24.7191	0.761703
	0.18922	0.000453517	9.3153	0.218633		0.18922	0.000428692	15.9285	0.836668		0.189212	0.000349289	17.5967	0.98323		0.189209	0.000425447	24.7788	0.81631
	0.189676	0.00046197	9.33773	0.223781		0.189676	0.000465616	15.9669	0.913115		0.189667	0.000286148	17.6391	0.809374		0.189664	0.000309061	24.8384	0.595859
	0.190131	0.000517638	9.36016	0.251953		0.190131	0.000408238	16.0052	0.804442		0.190123	0.000386937	17.6814	1.09972		0.19012	0.000378621	24.8981	0.733479
	0.190587	0.000482595	9.38259	0.236023		0.190587	0.000472349	16.0436	0.93524		0.190579	0.000341505	17.7238	0.975257		0.190575	0.000217251	24.9578	0.422886
	0.191042	0.00042849	9.40502	0.210566		0.191042	0.000466831	16.0819	0.928739		0.191034	0.000302682	17.7662	0.868523		0.191031	0.000622061	25.0174	1.21666
	0.191498	0.000401086	9.42744	0.19804		0.191498	0.000432808	16.1203	0.865163		0.19149	0.000313682	17.8085	0.904387		0.191487	0.000447501	25.0771	0.879425
	0.191954	0.000434589	9.44987	0.215605		0.191954	0.000397439	16.1587	0.798247		0.191945	0.000354994	17.8509	1.02837		0.191942	0.000329584	25.1368	0.65078
	0.192409	0.00040565	9.4723	0.202204		0.192409	0.00047779	16.197	0.964191		0.192401	0.000323313	17.8933	0.941046		0.192398	0.000427761	25.1964	0.84865
	0.192865	0.000460913	9.49473	0.230841		0.192865	0.00043021	16.2354	0.872291		0.192857	0.00033258	17.9357	0.972609		0.192853	0.000406454	25.2561	0.810203
	0.19332	0.000392799	9.51716	0.197657		0.19332	0.000417093	16.2737	0.849693		0.193312	0.000398598	17.978	1.17119		0.193309	0.000375897	25.3157	0.752835
	0.193776	0.000423159	9.53959	0.213939		0.193776	0.000398769	16.3121	0.816199		0.193768	0.000268649	18.0204	0.793086		0.193765	0.000367325	25.3754	0.739139
	0.194232	0.000446932	9.56202	0.227022		0.194232	0.000496531	16.3504	1.02108		0.194223	0.000302146	18.0628	0.896174		0.19422	0.000474068	25.4351	0.958421
	0.194687	0.000415109	9.58445	0.211848		0.194687	0.000385689	16.3888	0.796869		0.194679	0.000354249	18.1051	1.05565		0.194676	0.000457469	25.4947	0.929206
	0.195143	0.000445567	9.60688	0.228458		0.195143	0.000412283	16.4271	0.855805		0.195134	0.000253005	18.1475	0.757478		0.195131	0.000484928	25.5544	0.989596
	0.195598	0.000465811	9.62931	0.239953		0.195598	0.000444634	16.4655	0.927272		0.19559	0.000284334	18.1899	0.855254		0.195587	0.000441134	25.614	0.904433
	0.196054	0.000394622	9.65173	0.20423		0.196054	0.000450811	16.5038	0.94454		0.196046	0.000355152	18.2322	1.07325		0.196042	0.000242011	25.6737	0.498497
	0.19651	0.000397749	9.67416	0.206806		0.19651	0.000376718	16.5422	0.792972		0.196501	0.000308132	18.2746	0.935493		0.196498	0.000314406	25.7334	0.65063
	0.196965	0.000403234	9.69659	0.210631		0.196965	0.00042718	16.5805	0.903366		0.196957	0.000268068	18.317	0.817636		0.196953	0.000398348	25.793	0.828166
	0.197421	0.000416194	9.71902	0.218408		0.197421	0.000438385	16.6189	0.931356		0.197412	0.000297694	18.3593	0.912203		0.197409	0.000368982	25.8527	0.770667
	0.197876	0.000385492	9.74145	0.203231		0.197876	0.000361085	16.6572	0.770675		0.197868	0.000309484	18.4017	0.95271		0.197865	0.000452902	25.9123	0.950314
	0.198332	0.000371762	9.76388	0.196896		0.198332	0.000382774	16.6956	0.820733		0.198323	0.000263855	18.4441	0.815991		0.19832	0.000318759	25.972	0.671928
	0.198787	0.000380431	9.7863	0.202414		0.198787	0.000443211	16.7339	0.95469		0.198779	0.000236666	18.4864	0.735273		0.198776	0.000422784	26.0317	0.895308
	0.199243	0.000385909	9.80873	0.206271		0.199243	0.000357025	16.7723	0.772572		0.199234	0.000298912	18.5288	0.932922		0.199231	0.00039937	26.0913	0.849605
	0.199699	0.000398232	9.83116	0.213832		0.199699	0.000377324	16.8106	0.820236		0.19969	0.000289901	18.5712	0.908941		0.199687	0.000466906	26.151	0.997828
	0.200154	0.000410948	9.85359	0.221668		0.200154	0.000400417	16.849	0.874412		0.200146	0.000313024	18.6135	0.985924		0.200142	0.00020566	26.2106	0.441524
	0.20061	0.000377027	9.87601	0.204298		0.20061	0.000356344	16.8873	0.781713		0.200601	0.000297688	18.6559	0.941893		0.200598	0.000466462	26.2703	1.006
	0.201065	0.000368615	9.89844	0.200647		0.201065	0.000387436	16.9257	0.853784		0.201057	0.000256631	18.6983	0.815679		0.201053	0.000257497	26.3299	0.557855
	0.201521	0.000404915	9.92087	0.221407		0.201521	0.000338108	16.964	0.748462		0.201512	0.000261101	18.7406	0.83365		0.201509	0.000419417	26.3896	0.912771
	0.201976	0.000357558	9.94329	0.196397		0.201976	0.000339321	17.0024	0.754547		0.201968	0.000324459	18.783	1.04063		0.201964	0.000276329	26.4493	0.604093
	0.202432	0.000398005	9.96572	0.219601		0.202432	0.000383089	17.0407	0.85572		0.202423	0.000287549	18.8254	0.926416		0.20242	0.00027981	26.5089	0.614465
	0.202887	0.000406746	9.98815	0.225435		0.202887	0.000378466	17.0791	0.849203		0.202879	0.000362039	18.8677	1.17166		0.202875	0.000389301	26.5686	0.858761
	0.203343	0.000334337	10.0106	0.186136		0.203343	0.000357673	17.1174	0.806156		0.203334	0.000244534	18.9101	0.79494		0.203331	0.000295766	26.6282	0.655364
	0.203798	0.000374021	10.033	0.209163		0.203798	0.000327742	17.1558	0.742008		0.20379	0.000291946	18.9524	0.953324		0.203786	0.00040057	26.6879	0.891572
	0.204254	0.000379362	10.0554	0.213099		0.204254	0.000396248	17.1941	0.901121		0.204245	0.000217526	18.9948	0.71349		0.204242	0.000110416	26.7475	0.246858
	0.20471	0.000370053	10.0779	0.208799		0.20471	0.000377897	17.2325	0.863226		0.204701	0.000252543	19.0372	0.832047		0.204697	0.000303306	26.8072	0.681134
	0.205165	0.000372654	10.1003	0.211203		0.205165	0.000348109	17.2708	0.798723		0.205156	0.000227144	19.0795	0.751698		0.205153	0.000390767	26.8668	0.881457
	0.205621	0.000400591	10.1227	0.228046		0.205621	0.000347817	17.3091	0.801602		0.205612	0.000246522	19.1219	0.819454		0.205608	0.000433308	26.9265	0.981762
	0.206076	0.000335349	10.1451	0.191752		0.206076	0.000320236	17.3475	0.741312		0.206067	0.000263546	19.1643	0.87993		0.206064	0.00025492	26.9861	0.580144
	0.206532	0.000346223	10.1676	0.198846		0.206532	0.000362155	17.3858	0.842059		0.206523	0.000228607	19.2066	0.766654		0.206519	0.000133529	27.0458	0.305229
	0.206987	0.000375748	10.19	0.216756		0.206987	0.000323895	17.4242	0.756426		0.206978	0.00024955	19.249	0.840582		0.206975	0.000260508	27.1054	0.598114
	0.207443	0.000376573	10.2124	0.218189		0.207443	0.00034638	17.4625	0.812501		0.207434	0.000271644	19.2913	0.919036		0.20743	0.000198263	27.1651	0.457209
	0.207898	0.000359266	10.2348	0.209076		0.207898	0.000367239	17.5009	0.865216		0.207889	0.000236317	19.3337	0.803032		0.207886	0.000326097	27.2247	0.75531
	0.208354	0.000374283	10.2573	0.218771		0.208354	0.000311645	17.5392	0.737458		0.208345	0.000184903	19.3761	0.631076		0.208341	0.000325254	27.2844	0.756662
	0.208809	0.000338615	10.2797	0.19879		0.208809	0.000348464	17.5776	0.828193		0.2088	0.000260993	19.4184	0.894673		0.208797	0.00023899	27.344	0.558412
	0.209265	0.00034983	10.3021	0.20627		0.209265	0.00033911	17.6159	0.809483		0.209256	0.000198074	19.4608	0.681957		0.209252	0.000290933	27.4037	0.68275
	0.20972	0.000326738	10.3245	0.193494		0.20972	0.000331805	17.6543	0.795497		0.209711	0.00024755	19.5032	0.856013		0.209708	0.000357721	27.4633	0.843143
	0.210176	0.000371554	10.347	0.220991		0.210176	0.000356625	17.6926	0.858721		0.210167	0.000227218	19.5455	0.789121		0.210163	0.000259077	27.523	0.613296
	0.210631	0.000344957	10.3694	0.206062		0.210631	0.000406118	17.7309	0.982139		0.210622	0.000216032	19.5879	0.75353		0.210619	0.000177152	27.5826	0.42118
	0.211087	0.000323845	10.3918	0.194288		0.211087	0.000323334	17.7693	0.785323		0.211078	0.000257976	19.6302	0.903727		0.211074	0.000335558	27.6423	0.801247
	0.211542	0.000307045	10.4142	0.185005		0.211542	0.000340428	17.8076	0.830414		0.211533	0.000233505	19.6726	0.821536		0.21153	0.000333164	27.7019	0.798966
	0.211998	0.000312122	10.4367	0.188875		0.211998	0.000298327	17.846	0.730852		0.211989	0.000176652	19.715	0.624192		0.211985	0.000219553	27.7616	0.528783
	0.212453	0.000373919	10.4591	0.227244		0.212453	0.000345918	17.8843	0.851089		0.212444	0.000157503	19.7573	0.558923		0.212441	0.000471428	27.8212	1.1403
	0.212909	0.000293548	10.4815	0.179165		0.212909	0.000302087	17.9227	0.746439		0.2129	0.000255166	19.7997	0.909383		0.212896	0.000327091	27.8809	0.79457
	0.213364	0.000328715	10.5039	0.201488		0.213364	0.00033848	17.961	0.839944		0.213355	0.000203294	19.842	0.727619		0.213352	0.000185042	27.9405	0.45143
	0.21382	0.000352561	10.5263	0.217029		0.21382	0.000370826	17.9993	0.924145		0.213811	0.000206058	19.8844	0.740663		0.213807	0.000236321	28.0002	0.578993
	0.214275	0.000343178	10.5488	0.212154		0.214275	0.000316889	18.0377	0.793097		0.214266	0.000247937	19.9267	0.894997		0.214263	0.000356416	28.0598	0.876954
	0.214731	0.000351591	10.5712	0.21828		0.214731	0.000349847	18.076	0.879309		0.214722	0.000237673	19.9691	0.861597		0.214718	0.000324243	28.1195	0.801188
	0.215186	0.000325079	10.5936	0.202677		0.215186	0.000290477	18.1144	0.733189		0.215177	0.000176979	20.0115	0.644298		0.215173	0.000370732	28.1791	0.91995
	0.215642	0.000325819	10.616	0.203999		0.215642	0.000320931	18.1527	0.813489		0.215632	0.000228032	20.0538	0.833677		0.215629	0.000330228	28.2388	0.822916
	0.216097	0.000353245	10.6385	0.222106		0.216097	0.000354882	18.1911	0.903351		0.216088	0.000223402	20.0962	0.820204		0.216084	0.000221338	28.2984	0.553898
	0.216553	0.000332033	10.6609	0.20965		0.216553	0.000370423	18.2294	0.946888		0.216543	0.000188334	20.1385	0.694372		0.21654	0.000257972	28.3581	0.648298
	0.217008	0.000289197	10.6833	0.183372		0.217008	0.000333749	18.2677	0.856736		0.216999	0.000260317	20.1809	0.963808		0.216995	0.000250859	28.4177	0.633078
	0.217464	0.000325697	10.7057	0.207383		0.217464	0.000312095	18.3061	0.804515		0.217454	0.000197079	20.2232	0.732739		0.217451	0.000343778	28.4773	0.871217
	0.217919	0.000309652	10.7282	0.197993		0.217919	0.000303714	18.3444	0.786194		0.21791	0.000227364	20.2656	0.848883		0.217906	0.000225907	28.537	0.574905
	0.218374	0.000310435	10.7506	0.199325		0.218374	0.000288112	18.3828	0.748926		0.218365	0.000224783	20.308	0.842759		0.218362	0.00022464	28.5966	0.574074
	0.21883	0.000275267	10.773	0.177482		0.21883	0.000293331	18.4211	0.765678		0.218821	0.00022202	20.3503	0.835877		0.218817	0.000420497	28.6563	1.07908
	0.219285	0.00031873	10.7954	0.206362		0.219285	0.000307536	18.4594	0.806101		0.219276	0.000132635	20.3927	0.501432		0.219272	0.000285871	28.7159	0.736658
	0.219741	0.000323959	10.8178	0.21062		0.219741	0.000333091	18.4978	0.876715		0.219731	0.000177181	20.435	0.672627		0.219728	0.000323983	28.7756	0.838338
	0.220196	0.000310155	10.8403	0.202481		0.220196	0.000290947	18.5361	0.768969		0.220187	0.000187546	20.4774	0.714931		0.220183	0.000212399	28.8352	0.551884
	0.220652	0.000288654	10.8627	0.189225		0.220652	0.000389042	18.5745	1.03249		0.220642	0.000167991	20.5197	0.643037		0.220639	0.000290952	28.8948	0.759123
	0.221107	0.000315831	10.8851	0.207896		0.221107	0.000307715	18.6128	0.820027		0.221098	0.000193661	20.5621	0.744361		0.221094	0.000170243	28.9545	0.446018
	0.221563	0.000302377	10.9075	0.199861		0.221563	0.000265731	18.6511	0.711066		0.221553	0.000194777	20.6044	0.75174		0.221549	0.000393592	29.0141	1.03542
	0.222018	0.000311352	10.9299	0.20664		0.222018	0.000248768	18.6895	0.668413		0.222009	0.000177385	20.6468	0.687431		0.222005	0.000240318	29.0738	0.634802
	0.222473	0.00029159	10.9524	0.19432		0.222473	0.000266107	18.7278	0.717939		0.222464	0.000227575	20.6891	0.885556		0.22246	0.000405942	29.1334	1.0767
	0.222929	0.000324819	10.9748	0.217351		0.222929	0.000285211	18.7662	0.772632		0.222919	0.000200879	20.7315	0.784879		0.222916	0.000306428	29.193	0.816087
	0.223384	0.000297553	10.9972	0.19992		0.223384	0.000328058	18.8045	0.89234		0.223375	0.000204466	20.7739	0.802163		0.223371	0.000293838	29.2527	0.785759
	0.22384	0.000270562	11.0196	0.182527		0.22384	0.00023779	18.8428	0.649446		0.22383	0.000240124	20.8162	0.945903		0.223827	0.000334074	29.3123	0.897
	0.224295	0.000283001	11.0421	0.191697		0.224295	0.00028193	18.8812	0.773134		0.224286	0.000215319	20.8586	0.851643		0.224282	0.000327233	29.372	0.882211
	0.224751	0.000279094	11.0645	0.189819		0.224751	0.000239764	18.9195	0.660177		0.224741	0.00020909	20.9009	0.830368		0.224737	0.000259485	29.4316	0.702409
	0.225206	0.000284367	11.0869	0.19419		0.225206	0.000264848	18.9578	0.732203		0.225196	0.000160816	20.9433	0.641246		0.225193	0.000343971	29.4912	0.934884
	0.225661	0.000308165	11.1093	0.211293		0.225661	0.000278168	18.9962	0.77214		0.225652	0.000253422	20.9856	1.0146		0.225648	0.000223292	29.5509	0.609346
	0.226117	0.000286052	11.1317	0.196924		0.226117	0.000301824	19.0345	0.841188		0.226107	0.000155677	21.028	0.625788		0.226103	0.000380875	29.6105	1.04358
	0.226572	0.000332872	11.1542	0.230079		0.226572	0.000278252	19.0728	0.778621		0.226563	0.000129195	21.0703	0.521428		0.226559	0.000295852	29.6701	0.813886
	0.227028	0.000326132	11.1766	0.226328		0.227028	0.00028766	19.1112	0.808186		0.227018	0.000186387	21.1127	0.755281		0.227014	0.000427217	29.7298	1.18
	0.227483	0.000307612	11.199	0.214333		0.227483	0.000305593	19.1495	0.862018		0.227473	0.000246177	21.155	1.00157		0.22747	0.00041192	29.7894	1.14232
	0.227938	0.000279244	11.2214	0.195347		0.227938	0.000301903	19.1879	0.855021		0.227929	0.000214277	21.1974	0.875278		0.227925	0.000277479	29.8491	0.772576
	0.228394	0.000316894	11.2438	0.222571		0.228394	0.000303698	19.2262	0.863544		0.228384	0.000221231	21.2397	0.907301		0.22838	3.33491e-05	29.9087	0.0932243
	0.228849	0.000291203	11.2662	0.205344		0.228849	0.000232829	19.2645	0.664676		0.228839	0.000183935	21.2821	0.757353		0.228836	0.000174206	29.9683	0.488921
	0.229305	0.000282536	11.2887	0.200026		0.229305	0.000248253	19.3029	0.711532		0.229295	0.000181828	21.3244	0.75166		0.229291	0.000315496	30.028	0.888988
	0.22976	0.000323886	11.3111	0.230212		0.22976	0.000238922	19.3412	0.687512		0.22975	0.000145641	21.3668	0.60446		0.229746	0.000177316	30.0876	0.501617
	0.230215	0.000295222	11.3335	0.210671		0.230215	0.000283447	19.3795	0.81887		0.230206	0.000183737	21.4091	0.765597		0.230202	0.000323327	30.1472	0.918305
	0.230671	0.000286994	11.3559	0.205611		0.230671	0.000216629	19.4179	0.628314		0.230661	0.000201343	21.4515	0.842281		0.230657	0.000276934	30.2069	0.789655
	0.231126	0.000269848	11.3783	0.194091		0.231126	0.000251013	19.4562	0.730919		0.231116	0.000186834	21.4938	0.784675		0.231112	0.000298165	30.2665	0.853553
	0.231581	0.000271575	11.4008	0.196103		0.231581	0.000281698	19.4945	0.823504		0.231572	0.000154126	21.5362	0.649858		0.231568	0.000201442	30.3261	0.578941
	0.232037	0.000262357	11.4232	0.190193		0.232037	0.000295534	19.5329	0.867352		0.232027	0.000172972	21.5785	0.732194		0.232023	0.000184107	30.3858	0.531203
	0.232492	0.000261529	11.4456	0.190337		0.232492	0.000216077	19.5712	0.636648		0.232482	0.000164315	21.6209	0.698283		0.232478	0.000355573	30.4454	1.02996
	0.232948	0.000248233	11.468	0.181369		0.232948	0.000250307	19.6095	0.740395		0.232938	0.000166839	21.6632	0.711786		0.232934	0.000346026	30.505	1.00624
	0.233403	0.000263774	11.4904	0.193478		0.233403	0.000241898	19.6479	0.718322		0.233393	0.000156411	21.7055	0.66991		0.233389	0.000191301	30.5646	0.558478
	0.233858	0.000299534	11.5128	0.220566		0.233858	0.000231775	19.6862	0.690949		0.233848	0.00021016	21.7479	0.903631		0.233845	0.000229544	30.6243	0.672739
	0.234314	0.000289748	11.5353	0.214192		0.234314	0.00021327	19.7245	0.638264		0.234304	0.000151695	21.7902	0.654792		0.2343	0.000356885	30.6839	1.05003
	0.234769	0.00027196	11.5577	0.201824		0.234769	0.000256826	19.7629	0.771604		0.234759	0.000221643	21.8326	0.960441		0.234755	0.000235043	30.7435	0.694232
	0.235224	0.000297225	11.5801	0.22143		0.235224	0.000249596	19.8012	0.752795		0.235214	0.000162214	21.8749	0.705648		0.23521	0.000326149	30.8032	0.967066
	0.23568	0.000284027	11.6025	0.212418		0.23568	0.00027913	19.8395	0.845135		0.23567	0.000202661	21.9173	0.885014		0.235666	0.000390006	30.8628	1.16089
	0.236135	0.000277418	11.6249	0.208277		0.236135	0.000279399	19.8779	0.849219		0.236125	0.00017885	21.9596	0.784053		0.236121	0.000197822	30.9224	0.591114
	0.23659	0.000282951	11.6473	0.213252		0.23659	0.000210878	19.9162	0.643429		0.23658	0.000184868	22.002	0.813565		0.236576	0.000157125	30.9821	0.471319
	0.237046	0.000275178	11.6698	0.208193		0.237046	0.000232304	19.9545	0.711533		0.237036	0.000179404	22.0443	0.792563		0.237032	0.000203524	31.0417	0.612852
	0.237501	0.000259449	11.6922	0.197047		0.237501	0.000244015	19.9928	0.750277		0.237491	0.000171998	22.0867	0.762764		0.237487	0.000281116	31.1013	0.849753
	0.237956	0.000242343	11.7146	0.184762		0.237956	0.000288071	20.0312	0.889136		0.237946	0.00010934	22.129	0.486753		0.237942	0.000275918	31.1609	0.837242
	0.238412	0.000236143	11.737	0.180725		0.238412	0.000292095	20.0695	0.905012		0.238402	0.000141913	22.1713	0.634182		0.238398	0.000308529	31.2206	0.939782
	0.238867	0.00023489	11.7594	0.180453		0.238867	0.000258837	20.1078	0.805032		0.238857	0.000134565	22.2137	0.603645		0.238853	0.000207073	31.2802	0.633157
	0.239322	0.000245336	11.7818	0.189197		0.239322	0.000284896	20.1462	0.889463		0.239312	0.000141	22.256	0.634925		0.239308	0.000251947	31.3398	0.773307
	0.239778	0.000283231	11.8043	0.219253		0.239778	0.000217766	20.1845	0.682468		0.239767	0.000140586	22.2984	0.635473		0.239764	0.000172363	31.3994	0.531052
	0.240233	0.000262399	11.8267	0.203899		0.240233	0.000239686	20.2228	0.754021		0.240223	0.000212495	22.3407	0.964165		0.240219	0.000119636	31.4591	0.370001
	0.240688	0.000248752	11.8491	0.194028		0.240688	0.000272029	20.2611	0.859015		0.240678	0.000153702	22.3831	0.700045		0.240674	0.000335494	31.5187	1.04153
	0.241144	0.000257174	11.8715	0.201357		0.241144	0.000242866	20.2995	0.769827		0.241133	0.000193491	22.4254	0.884604		0.241129	0.000225125	31.5783	0.701538
	0.241599	0.000224623	11.8939	0.176535		0.241599	0.000222195	20.3378	0.706968		0.241589	0.000167583	22.4677	0.769053		0.241585	0.000175016	31.6379	0.54745
	0.242054	0.000225152	11.9163	0.177619		0.242054	0.000245307	20.3761	0.783448		0.242044	8.60318e-05	22.5101	0.396297		0.24204	0.000221285	31.6976	0.694789
	0.24251	0.000227109	11.9387	0.179837		0.24251	0.000212809	20.4145	0.682216		0.242499	9.66813e-05	22.5524	0.44703		0.242495	0.000208851	31.7572	0.658218
	0.242965	0.000254562	11.9612	0.202334		0.242965	0.000209816	20.4528	0.675151		0.242955	0.000127962	22.5948	0.593885		0.242951	0.00031014	31.8168	0.981119
	0.24342	0.000238261	11.9836	0.190087		0.24342	0.000234383	20.4911	0.75703		0.24341	0.000172319	22.6371	0.802753		0.243406	1.7878e-05	31.8764	0.0567685
	0.243875	0.000251455	12.006	0.201365		0.243875	0.000207511	20.5294	0.672747		0.243865	0.000201095	22.6795	0.940314		0.243861	0.000279426	31.936	0.890594
	0.244331	0.000251055	12.0284	0.201796		0.244331	0.000231081	20.5678	0.751961		0.24432	0.0001976	22.7218	0.927426		0.244316	0.000329742	31.9957	1.05489
	0.244786	0.000220821	12.0508	0.178156		0.244786	0.000268059	20.6061	0.875545		0.244776	0.000180836	22.7641	0.851911		0.244772	0.000266432	32.0553	0.855532
	0.245241	0.000230474	12.0732	0.186636		0.245241	0.000221407	20.6444	0.725862		0.245231	9.40012e-05	22.8065	0.444485		0.245227	0.000242691	32.1149	0.782198
	0.245697	0.000261421	12.0956	0.212484		0.245697	0.000222944	20.6827	0.733615		0.245686	0.000169494	22.8488	0.80443		0.245682	0.000178204	32.1745	0.576491
	0.246152	0.000208864	12.1181	0.170395		0.246152	0.000210628	20.7211	0.695661		0.246141	0.000165139	22.8911	0.78667		0.246137	0.000169434	32.2341	0.550151
	0.246607	0.00026335	12.1405	0.215642		0.246607	0.000226272	20.7594	0.750095		0.246597	0.000177192	22.9335	0.847211		0.246593	0.000114491	32.2938	0.373129
	0.247062	0.00022679	12.1629	0.186391		0.247062	0.000242729	20.7977	0.807625		0.247052	0.000165236	22.9758	0.792965		0.247048	7.01688e-05	32.3534	0.229527
	0.247518	0.000228838	12.1853	0.188767		0.247518	0.000219692	20.836	0.73367		0.247507	9.07507e-05	23.0182	0.437118		0.247503	0.000367442	32.413	1.20636
	0.247973	0.000266931	12.2077	0.221001		0.247973	0.000220588	20.8744	0.739376		0.247962	0.000145827	23.0605	0.704992		0.247958	0.000183141	32.4726	0.60349
	0.248428	0.000277912	12.2301	0.230938		0.248428	0.000187645	20.9127	0.631266		0.248418	0.000186735	23.1028	0.906073		0.248414	0.000273782	32.5322	0.905487
	0.248884	0.000264228	12.2525	0.220373		0.248884	0.000243105	20.951	0.820843		0.248873	0.000125024	23.1452	0.608868		0.248869	4.96317e-05	32.5919	0.164751
	0.249339	0.000244004	12.2749	0.204251		0.249339	0.000195034	20.9893	0.660942		0.249328	0.000187079	23.1875	0.914409		0.249324	0.000312052	32.6515	1.03964
	0.249794	0.000217909	12.2974	0.183074		0.249794	0.000191207	21.0277	0.650343		0.249783	0.000130026	23.2299	0.637865		0.249779	0.000225673	32.7111	0.754604
	0.250249	0.000241102	12.3198	0.203298		0.250249	0.000245725	21.066	0.83882		0.250239	0.000172896	23.2722	0.851271		0.250234	0.000253781	32.7707	0.851689
	0.250705	0.000205772	12.3422	0.174139		0.250705	0.000239528	21.1043	0.820645		0.250694	0.000170282	23.3145	0.841451		0.25069	0.000267248	32.8303	0.900151
	0.25116	0.000197829	12.3646	0.168026		0.25116	0.000197765	21.1426	0.680025		0.251149	0.000115537	23.3569	0.573006		0.251145	0.000307556	32.8899	1.03968
	0.251615	0.000238589	12.387	0.203381		0.251615	0.000220345	21.181	0.760417		0.251604	0.000168442	23.3992	0.838414		0.2516	0.000157435	32.9496	0.534133
	0.25207	0.000224827	12.4094	0.192344		0.25207	0.000230678	21.2193	0.798958		0.252059	0.000122302	23.4415	0.61096		0.252055	0.000282318	33.0092	0.961298
	0.252525	0.000235372	12.4318	0.202093		0.252525	0.000258855	21.2576	0.899791		0.252515	0.000150668	23.4839	0.755382		0.252511	0.000124289	33.0688	0.424737
	0.252981	0.000283778	12.4542	0.244535		0.252981	0.000165792	21.2959	0.578378		0.25297	0.000197097	23.5262	0.991724		0.252966	0.000133059	33.1284	0.456348
	0.253436	0.000243709	12.4767	0.210763		0.253436	0.000186162	21.3342	0.651782		0.253425	9.68121e-05	23.5685	0.48888		0.253421	8.21569e-05	33.188	0.282785
	0.253891	0.000207914	12.4991	0.180454		0.253891	0.000230992	21.3726	0.811648		0.25388	0.000114044	23.6109	0.577967		0.253876	0.000353435	33.2476	1.2209
	0.254346	0.000262234	12.5215	0.228416		0.254346	0.000202519	21.4109	0.714153		0.254336	0.00010222	23.6532	0.519903		0.254331	0.000309773	33.3072	1.07392
	0.254802	0.000227522	12.5439	0.198891		0.254802	0.000220941	21.4492	0.781907		0.254791	0.000154912	23.6955	0.790727		0.254787	3.79112e-05	33.3668	0.131901
	0.255257	0.000202753	12.5663	0.177873		0.255257	0.000236656	21.4875	0.840518		0.255246	0.000115828	23.7379	0.593341		0.255242	0.000193515	33.4265	0.675686
	0.255712	0.000246526	12.5887	0.217046		0.255712	0.000219513	21.5258	0.782415		0.255701	0.000140081	23.7802	0.720143		0.255697	0.000246801	33.4861	0.864819
	0.256167	0.000242348	12.6111	0.214128		0.256167	0.000191794	21.5642	0.686052		0.256156	0.000139302	23.8225	0.718686		0.256152	0.000135794	33.5457	0.477534
	0.256622	0.000285677	12.6335	0.25331		0.256622	0.000215924	21.6025	0.775113		0.256611	0.000187802	23.8649	0.972358		0.256607	0.000284766	33.6053	1.00497
	0.257078	0.000233938	12.6559	0.208169		0.257078	0.000138922	21.6408	0.500465		0.257067	0.000166903	23.9072	0.867219		0.257062	0.000179878	33.6649	0.637063
	0.257533	0.000221185	12.6783	0.197519		0.257533	0.000214987	21.6791	0.777235		0.257522	0.000183528	23.9495	0.95698		0.257518	0.000275084	33.7245	0.977701
	0.257988	0.000225768	12.7008	0.202325		0.257988	0.000249574	21.7174	0.905469		0.257977	0.00013808	23.9919	0.722547		0.257973	0.000119175	33.7841	0.425069
	0.258443	0.000198971	12.7232	0.17894		0.258443	0.000233709	21.7558	0.850902		0.258432	0.000155761	24.0342	0.817947		0.258428	-1.58065e-05	33.8437	-0.0565775
	0.258898	0.000239654	12.7456	0.216287		0.258898	0.000200382	21.7941	0.732135		0.258887	0.000175729	24.0765	0.926061		0.258883	0.000288427	33.9033	1.03603
	0.259354	0.000202298	12.768	0.183216		0.259354	0.000169627	21.8324	0.621949		0.259343	0.000116967	24.1189	0.618564		0.259338	0.000121924	33.9629	0.439491
	0.259809	0.000195871	12.7904	0.178018		0.259809	0.000244193	21.8707	0.898494		0.259798	0.000161075	24.1612	0.854816		0.259793	0.000172741	34.0225	0.624856
	0.260264	0.000218447	12.8128	0.199233		0.260264	0.000164017	21.909	0.605609		0.260253	0.000155002	24.2035	0.825472		0.260249	0.000317263	34.0822	1.15166
	0.260719	0.000212119	12.8352	0.194139		0.260719	0.000215313	21.9473	0.797792		0.260708	0.000112371	24.2458	0.600534		0.260704	0.000257682	34.1418	0.938657
	0.261174	0.000201458	12.8576	0.185026		0.261174	0.000201244	21.9857	0.748271		0.261163	0.000191496	24.2882	1.02697		0.261159	0.000184352	34.2014	0.673885
	0.26163	0.000219133	12.88	0.201961		0.26163	0.000179743	22.024	0.670655		0.261618	0.000104189	24.3305	0.5607		0.261614	4.40586e-05	34.261	0.161614
	0.262085	0.000221204	12.9024	0.20458		0.262085	0.000232275	22.0623	0.86968		0.262073	0.00015217	24.3728	0.821767		0.262069	0.000278321	34.3206	1.02448
	0.26254	0.000250737	12.9248	0.232699		0.26254	0.000150725	22.1006	0.566307		0.262529	0.000141949	24.4152	0.769233		0.262524	0.000130155	34.3802	0.480758
	0.262995	0.000248817	12.9472	0.231719		0.262995	0.000215941	22.1389	0.81415		0.262984	0.000104147	24.4575	0.566338		0.262979	0.000215783	34.4398	0.799814
	0.26345	0.00023139	12.9697	0.216236		0.26345	0.000200569	22.1772	0.758813		0.263439	0.000127824	24.4998	0.697501		0.263435	0.000229954	34.4994	0.855292
	0.263905	0.000215075	12.9921	0.201685		0.263905	0.000154806	22.2155	0.587702		0.263894	0.000144392	24.5421	0.790633		0.26389	0.000244181	34.559	0.911346
	0.26436	0.000235553	13.0145	0.22165		0.26436	0.000135681	22.2539	0.516875		0.264349	0.000109744	24.5845	0.602987		0.264345	0.000241925	34.6186	0.906044
	0.264816	0.00022553	13.0369	0.212951		0.264816	0.000147059	22.2922	0.562152		0.264804	9.39628e-05	24.6268	0.518059		0.2648	0.000246964	34.6782	0.928103
	0.265271	0.000198298	13.0593	0.187882		0.265271	0.000175312	22.3305	0.672457		0.265259	0.000140767	24.6691	0.778779		0.265255	0.00013572	34.7378	0.511799
	0.265726	0.000253409	13.0817	0.240922		0.265726	0.000189657	22.3688	0.729979		0.265715	0.000155409	24.7114	0.862741		0.26571	0.000284249	34.7974	1.07558
	0.266181	0.000217371	13.1041	0.207368		0.266181	0.000179717	22.4071	0.694092		0.26617	0.000144919	24.7538	0.807265		0.266165	9.19722e-05	34.857	0.34921
	0.266636	0.000245352	13.1265	0.234863		0.266636	0.000177454	22.4454	0.687699		0.266625	0.000106279	24.7961	0.594046		0.26662	0.000319199	34.9166	1.21612
	0.267091	0.000247444	13.1489	0.237675		0.267091	0.000227925	22.4837	0.886311		0.26708	0.000208768	24.8384	1.1709		0.267075	0.00030737	34.9762	1.17505
	0.267546	0.000231755	13.1713	0.223365		0.267546	0.000178075	22.5221	0.694827		0.267535	8.65654e-05	24.8808	0.487168		0.267531	0.000234702	35.0358	0.900307
	0.268002	0.000213719	13.1937	0.206683		0.268002	0.000131966	22.5604	0.516666		0.26799	0.000115114	24.9231	0.65004		0.267986	0.000229148	35.0954	0.881995
	0.268457	0.000196394	13.2161	0.190574		0.268457	0.000202582	22.5987	0.795834		0.268445	0.000232163	24.9654	1.31546		0.268441	0.000266367	35.155	1.02874
	0.268912	0.000225802	13.2385	0.219854		0.268912	0.000194855	22.637	0.768079		0.2689	0.000172588	25.0077	0.981219		0.268896	0.000314028	35.2146	1.21692
	0.269367	0.000226332	13.2609	0.221117		0.269367	0.000156841	22.6753	0.620328		0.269355	0.000142676	25.05	0.813907		0.269351	0.000226783	35.2742	0.881811
	0.269822	0.000248092	13.2833	0.243195		0.269822	0.000190052	22.7136	0.754224		0.26981	8.71089e-05	25.0924	0.498601		0.269806	9.93079e-05	35.3338	0.387449
	0.270277	0.000229647	13.3057	0.225874		0.270277	0.000159384	22.7519	0.634655		0.270266	0.000133859	25.1347	0.76878		0.270261	0.000204169	35.3934	0.799251
	0.270732	0.000238872	13.3281	0.235739		0.270732	0.000156875	22.7902	0.626768		0.270721	0.000185505	25.177	1.06898		0.270716	0.000223554	35.453	0.878087
	0.271187	0.000207041	13.3506	0.205013		0.271187	0.000163754	22.8285	0.656454		0.271176	7.74799e-05	25.2193	0.447985		0.271171	4.58392e-05	35.5126	0.180656
	0.271642	0.000210222	13.373	0.208863		0.271642	0.000151749	22.8669	0.610374		0.271631	0.000106956	25.2617	0.620489		0.271626	0.00012333	35.5722	0.487685
	0.272097	0.000221672	13.3954	0.220977		0.272097	0.000193161	22.9052	0.779548		0.272086	0.000131153	25.304	0.763418		0.272081	0.000118573	35.6318	0.470446
	0.272553	0.000235981	13.4178	0.236029		0.272553	0.000244517	22.9435	0.99011		0.272541	0.000145641	25.3463	0.850591		0.272536	6.23318e-05	35.6914	0.248134
	0.273008	0.000204068	13.4402	0.204792		0.273008	0.000197246	22.9818	0.801369		0.272996	0.000129393	25.3886	0.758223		0.272992	0.000184641	35.751	0.737484
	0.273463	0.000227792	13.4626	0.229363		0.273463	0.000216971	23.0201	0.884449		0.273451	0.000154105	25.4309	0.906041		0.273447	0.000141692	35.8106	0.567829
	0.273918	0.00024875	13.485	0.251299		0.273918	0.000203245	23.0584	0.831255		0.273906	0.000138494	25.4733	0.816971		0.273902	0.000203439	35.8702	0.817996
	0.274373	0.000232284	13.5074	0.235444		0.274373	0.000194809	23.0967	0.799404		0.274361	8.27626e-05	25.5156	0.489838		0.274357	0.000112387	35.9298	0.453394
	0.274828	0.000252939	13.5298	0.257232		0.274828	0.000190382	23.135	0.78383		0.274816	0.000116627	25.5579	0.69256		0.274812	0.000255251	35.9893	1.03315
	0.275283	0.000254917	13.5522	0.260102		0.275283	0.000191449	23.1733	0.790835		0.275271	0.000152214	25.6002	0.90688		0.275267	0.000225651	36.0489	0.916374
	0.275738	0.000226728	13.5746	0.232106		0.275738	0.000223843	23.2116	0.927708		0.275726	0.000136528	25.6425	0.816112		0.275722	0.000233512	36.1085	0.951435
	0.276193	0.000181465	13.597	0.186383		0.276193	0.000151958	23.2499	0.631863		0.276181	0.000102065	25.6849	0.612125		0.276177	0.000120226	36.1681	0.491474
	0.276648	0.000216543	13.6194	0.223145		0.276648	0.00017967	23.2882	0.74956		0.276636	0.000127344	25.7272	0.766248		0.276632	0.000302847	36.2277	1.24209
	0.277103	0.000222436	13.6418	0.229972		0.277103	0.000198246	23.3266	0.829777		0.277091	0.000164747	25.7695	0.994574		0.277087	0.000346064	36.2873	1.42402
	0.277558	0.00023523	13.6642	0.243999		0.277558	0.000161566	23.3649	0.678472		0.277546	0.000128089	25.8118	0.775813		0.277542	0.000152006	36.3469	0.627544
	0.278013	0.000242637	13.6866	0.252508		0.278013	0.000235371	23.4032	0.991651		0.278001	0.000139326	25.8541	0.846641		0.277997	0.000139771	36.4065	0.578929
	0.278468	0.000225093	13.709	0.235018		0.278468	0.000171052	23.4415	0.723028		0.278456	0.000146441	25.8965	0.892792		0.278452	0.000169062	36.4661	0.702545
	0.278923	0.000197444	13.7314	0.206825		0.278923	0.0001602	23.4798	0.679371		0.278912	0.000134462	25.9388	0.822446		0.278907	0.000251617	36.5257	1.04902
	0.279378	0.00023837	13.7538	0.25051		0.279378	0.000184515	23.5181	0.785042		0.279367	8.7495e-05	25.9811	0.536914		0.279362	0.00015327	36.5852	0.641092
	0.279834	0.000226842	13.7762	0.239172		0.279834	0.000173205	23.5564	0.739324		0.279822	0.000181157	26.0234	1.1153		0.279817	0.000142882	36.6448	0.599589
	0.280289	0.000231971	13.7986	0.245376		0.280289	0.000168632	23.5947	0.722148		0.280277	5.95582e-05	26.0657	0.367865		0.280272	0.000129701	36.7044	0.546047
	0.280744	0.000199748	13.821	0.211978		0.280744	0.000199511	23.633	0.857158		0.280732	9.10653e-05	26.108	0.564298		0.280727	0.000200758	36.764	0.847947
	0.281199	0.000221472	13.8434	0.235794		0.281199	0.000142479	23.6713	0.614116		0.281187	0.000112156	26.1504	0.697244		0.281182	0.000271883	36.8236	1.15208
	0.281654	0.000229796	13.8658	0.245449		0.281654	0.000182365	23.7096	0.788582		0.281642	0.000160029	26.1927	0.99808		0.281637	9.44522e-05	36.8832	0.401531
	0.282109	0.000262208	13.8882	0.280973		0.282109	0.000181285	23.7479	0.786446		0.282097	8.41645e-05	26.235	0.526621		0.282092	9.04807e-05	36.9428	0.385891
	0.282564	0.000195706	13.9106	0.210389		0.282564	0.000189377	23.7862	0.824204		0.282552	0.000120857	26.2773	0.758651		0.282547	0.000226044	37.0023	0.967166
	0.283019	0.000228466	13.933	0.246399		0.283019	0.000134591	23.8245	0.587653		0.283007	0.00013196	26.3196	0.831015		0.283002	0.000169103	37.0619	0.725866
	0.283474	0.000218752	13.9554	0.236682		0.283474	0.000203723	23.8628	0.892358		0.283462	0.000109175	26.3619	0.689741		0.283457	0.00018689	37.1215	0.804801
	0.283929	0.000250683	13.9778	0.272101		0.283929	0.000154458	23.9011	0.678741		0.283917	8.95911e-05	26.4042	0.567832		0.283912	0.000131275	37.1811	0.56712
	0.284384	0.000215573	14.0002	0.234742		0.284384	0.000152774	23.9394	0.673493		0.284371	0.00011636	26.4465	0.739862		0.284367	0.000101424	37.2407	0.439567
	0.284839	0.000205871	14.0226	0.224896		0.284839	0.000165127	23.9777	0.730282		0.284826	9.65686e-05	26.4889	0.615985		0.284822	0.000150422	37.3003	0.654013
	0.285294	0.000239298	14.045	0.262247		0.285294	0.000185073	24.016	0.821111		0.285281	8.78764e-05	26.5312	0.562332		0.285277	0.000228509	37.3598	0.996697
	0.285749	0.000240521	14.0674	0.264429		0.285749	0.000112106	24.0543	0.498968		0.285736	0.000135569	26.5735	0.870295		0.285732	7.56479e-05	37.4194	0.33101
	0.286204	0.000246486	14.0898	0.27185		0.286204	0.000186314	24.0926	0.831897		0.286191	0.000124963	26.6158	0.804763		0.286187	0.000119598	37.479	0.524988
	0.286659	0.000242785	14.1122	0.26862		0.286659	0.000185001	24.1309	0.828665		0.286646	0.000115897	26.6581	0.74875		0.286642	0.000112917	37.5386	0.497239
	0.287114	0.000265144	14.1346	0.29429		0.287114	0.000119619	24.1692	0.537505		0.287101	0.000132845	26.7004	0.860968		0.287097	0.000153573	37.5982	0.67842
	0.287569	0.000254009	14.157	0.282825		0.287569	0.000205319	24.2075	0.92552		0.287556	0.000120602	26.7427	0.7841		0.287552	0.000210834	37.6578	0.934329
	0.288024	0.000196817	14.1794	0.21984		0.288024	0.000188824	24.2458	0.853863		0.288011	0.00014718	26.785	0.959933		0.288006	0.000286844	37.7173	1.2752
	0.288478	0.000216718	14.2018	0.242834		0.288478	0.000202505	24.2841	0.918625		0.288466	0.000150584	26.8274	0.985237		0.288461	0.000221103	37.7769	0.986046
	0.288933	0.000219657	14.2242	0.246903		0.288933	0.000152761	24.3224	0.695157		0.288921	0.000109161	26.8697	0.716469		0.288916	0.000142937	37.8365	0.639462
	0.289388	0.000213022	14.2466	0.2402		0.289388	0.000168492	24.3607	0.769158		0.289376	0.000109571	26.912	0.721431		0.289371	0.00012007	37.8961	0.538857
	0.289843	0.000214309	14.269	0.242412		0.289843	0.00014262	24.399	0.653103		0.289831	0.000155768	26.9543	1.02882		0.289826	0.000297421	37.9556	1.33898
	0.290298	0.000221279	14.2914	0.251082		0.290298	0.000162749	24.4373	0.747621		0.290286	0.000144681	26.9966	0.958598		0.290281	0.000191579	38.0152	0.865192
	0.290753	0.000228419	14.3138	0.259998		0.290753	0.000185606	24.4756	0.855293		0.290741	0.000128268	27.0389	0.852518		0.290736	0.00020124	38.0748	0.911675
	0.291208	0.000229916	14.3362	0.262521		0.291208	0.000211079	24.5139	0.975721		0.291196	0.000135203	27.0812	0.901427		0.291191	4.08569e-05	38.1344	0.185673
	0.291663	0.000187225	14.3586	0.214445		0.291663	0.000132999	24.5522	0.616718		0.291651	0.000112643	27.1235	0.753359		0.291646	9.26668e-05	38.1939	0.422438
	0.292118	0.000238286	14.381	0.273781		0.292118	0.000199381	24.5905	0.927416		0.292106	8.59605e-05	27.1658	0.576703		0.292101	0.000242328	38.2535	1.10815
	0.292573	0.00020668	14.4034	0.238207		0.292573	0.000200737	24.6288	0.936635		0.29256	0.000135865	27.2081	0.91435		0.292556	0.000111534	38.3131	0.511623
	0.293028	0.000240748	14.4258	0.278335		0.293028	0.000126107	24.6671	0.590243		0.293015	0.000105356	27.2504	0.711235		0.293011	8.27141e-05	38.3727	0.380604
	0.293483	0.000218711	14.4482	0.253643		0.293483	0.000202965	24.7054	0.952932		0.29347	0.000123313	27.2927	0.835043		0.293466	0.000131086	38.4322	0.605059
	0.293938	0.000227758	14.4706	0.264955		0.293938	0.0001828	24.7437	0.860918		0.293925	0.000131892	27.335	0.895913		0.29392	0.00015844	38.4918	0.733585
	0.294393	0.000205573	14.493	0.239887		0.294393	0.000220618	24.782	1.04224		0.29438	0.000117153	27.3773	0.798262		0.294375	0.000121136	38.5514	0.562607
	0.294848	0.000235924	14.5153	0.276157		0.294848	0.000181181	24.8203	0.858584		0.294835	8.61029e-05	27.4197	0.588504		0.29483	0.000262887	38.611	1.22473
	0.295303	0.000212901	14.5377	0.249977		0.295303	0.000181467	24.8586	0.862596		0.29529	0.000101328	27.462	0.694704		0.295285	0.000104523	38.6705	0.488454
	0.295757	0.000200261	14.5601	0.235861		0.295757	0.00019316	24.8969	0.921008		0.295745	0.000139162	27.5043	0.957038		0.29574	0.00019345	38.7301	0.906811
	0.296212	0.000200933	14.5825	0.23738		0.296212	0.000194119	24.9352	0.928429		0.2962	0.000113452	27.5466	0.782629		0.296195	0.000225069	38.7897	1.05827
	0.296667	0.000196187	14.6049	0.232486		0.296667	0.000166136	24.9734	0.797036		0.296655	0.000140691	27.5889	0.973513		0.29665	0.000223986	38.8492	1.05642
	0.297122	0.000196387	14.6273	0.233437		0.297122	0.000188983	25.0117	0.909427		0.297109	0.000122651	27.6312	0.851289		0.297105	0.000126912	38.9088	0.600412
	0.297577	0.000234376	14.6497	0.279447		0.297577	0.000192737	25.05	0.930332		0.297564	0.000105076	27.6735	0.731544		0.297559	0.000148151	38.9684	0.703039
	0.298032	0.000225435	14.6721	0.269609		0.298032	0.000204754	25.0883	0.991362		0.298019	0.000130891	27.7158	0.914055		0.298014	0.000335281	39.028	1.59592
	0.298487	0.000251358	14.6945	0.301529		0.298487	0.000204307	25.1266	0.992219		0.298474	0.000132176	27.7581	0.925843		0.298469	0.000194555	39.0875	0.928899
	0.298942	0.000234895	14.7169	0.28264		0.298942	0.000153248	25.1649	0.74652		0.298929	0.000146936	27.8004	1.03238		0.298924	0.000244985	39.1471	1.17324
	0.299397	0.000202808	14.7393	0.244774		0.299397	0.000215623	25.2032	1.05357		0.299384	7.96101e-05	27.8427	0.561045		0.299379	0.000172401	39.2067	0.828151
	0.299851	0.000199594	14.7617	0.241627		0.299851	0.000186683	25.2415	0.914936		0.299839	0.000100637	27.885	0.711388		0.299834	9.09172e-05	39.2662	0.438061
	0.300306	0.000238101	14.7841	0.28912		0.300306	0.000177551	25.2798	0.872822		0.300293	0.000158372	27.9273	1.12291		0.300289	0.000233364	39.3258	1.12782
	0.300761	0.000205451	14.8065	0.25023		0.300761	0.000182289	25.3181	0.89883		0.300748	6.39071e-05	27.9696	0.454494		0.300743	9.99523e-05	39.3854	0.484521
	0.301216	0.000238667	14.8289	0.291565		0.301216	0.00014886	25.3564	0.736219		0.301203	0.000131361	28.0119	0.937042		0.301198	2.43376e-05	39.4449	0.118334
	0.301671	0.000211803	14.8513	0.259529		0.301671	0.000173778	25.3947	0.862058		0.301658	0.000138602	28.0542	0.99168		0.301653	0.000157074	39.5045	0.766034
	0.302126	0.000175642	14.8736	0.215869		0.302126	0.000126107	25.4329	0.627462		0.302113	5.83103e-05	28.0965	0.418462		0.302108	0.000389179	39.564	1.90371
	0.302581	0.0002225	14.896	0.274283		0.302581	0.000200296	25.4712	0.999605		0.302568	7.97536e-05	28.1388	0.574075		0.302563	0.000324564	39.6236	1.59242
	0.303035	0.000216845	14.9184	0.268117		0.303035	0.000163013	25.5095	0.815989		0.303022	0.000148289	28.1811	1.07061		0.303018	0.00014053	39.6832	0.691561
	0.30349	0.000206485	14.9408	0.256074		0.30349	0.000141644	25.5478	0.711151		0.303477	0.000150307	28.2234	1.08844		0.303472	0.00016615	39.7427	0.8201
	0.303945	0.000178049	14.9632	0.221472		0.303945	0.000133717	25.5861	0.673367		0.303932	0.000121123	28.2657	0.879737		0.303927	0.000181004	39.8023	0.896095
	0.3044	0.000191508	14.9856	0.238926		0.3044	0.000216716	25.6244	1.0946		0.304387	0.000111995	28.308	0.815876		0.304382	0.000150867	39.8619	0.749136
	0.304855	0.000186546	15.008	0.233431		0.304855	0.000205958	25.6627	1.04337		0.304842	0.000142018	28.3503	1.03768		0.304837	0.000140049	39.9214	0.697495
	0.30531	0.00021188	15.0304	0.265925		0.30531	0.000199532	25.701	1.01384		0.305297	0.000118746	28.3926	0.870233		0.305292	4.3278e-05	39.981	0.216184
	0.305764	0.000207311	15.0528	0.260966		0.305764	0.0001452	25.7392	0.739969		0.305751	0.000128632	28.4349	0.945492		0.305746	0.000173003	40.0405	0.86677
	0.306219	0.000173053	15.0752	0.21849		0.306219	0.000180671	25.7775	0.923482		0.306206	0.000129004	28.4772	0.951049		0.306201	0.000151405	40.1001	0.760816
	0.306674	0.000226629	15.0976	0.286984		0.306674	0.000122508	25.8158	0.628049		0.306661	6.96789e-05	28.5195	0.515218		0.306656	5.43997e-05	40.1597	0.274174
	0.307129	0.0001569	15.12	0.199275		0.307129	0.000181057	25.8541	0.930961		0.307116	0.000128695	28.5618	0.954416		0.307111	8.18417e-05	40.2192	0.413706
	0.307584	0.000222875	15.1423	0.283906		0.307584	0.000164547	25.8924	0.848576		0.307571	0.000109405	28.6041	0.813766		0.307565	0.000105048	40.2788	0.532588
	0.308038	0.000218951	15.1647	0.279733		0.308038	0.000159467	25.9307	0.824813		0.308025	0.000137232	28.6464	1.02377		0.30802	0.0001715	40.3383	0.872068
	0.308493	0.000200197	15.1871	0.256529		0.308493	0.00016833	25.969	0.873228		0.30848	5.78417e-05	28.6886	0.432781		0.308475	0.000274514	40.3979	1.40001
	0.308948	0.000191635	15.2095	0.246282		0.308948	0.000157209	26.0072	0.817942		0.308935	0.000102419	28.7309	0.76858		0.30893	0.000184874	40.4574	0.945632
	0.309403	0.000232608	15.2319	0.299819		0.309403	0.000169392	26.0455	0.883928		0.30939	0.000138652	28.7732	1.04354		0.309385	0.000155569	40.517	0.798082
	0.309858	0.000189767	15.2543	0.245319		0.309858	0.000165131	26.0838	0.864225		0.309844	0.000105455	28.8155	0.796026		0.309839	0.000343211	40.5766	1.76588
	0.310312	0.000197418	15.2767	0.25596		0.310312	8.97934e-05	26.1221	0.471321		0.310299	0.000108314	28.8578	0.820013		0.310294	0.000278033	40.6361	1.43473
	0.310767	0.000172403	15.2991	0.224183		0.310767	0.000171022	26.1604	0.900319		0.310754	5.6432e-05	28.9001	0.428482		0.310749	0.00021514	40.6957	1.11344
	0.311222	0.000230297	15.3215	0.300343		0.311222	0.000188775	26.1987	0.996687		0.311209	0.000113473	28.9424	0.864114		0.311204	0.000164323	40.7552	0.852933
	0.311677	0.000174785	15.3438	0.228613		0.311677	0.000118517	26.2369	0.627571		0.311663	0.000117319	28.9847	0.896012		0.311658	0.000120084	40.8148	0.625127
	0.312132	0.00021289	15.3662	0.279266		0.312132	0.000161787	26.2752	0.859199		0.312118	9.02853e-05	29.027	0.691558		0.312113	9.27988e-05	40.8743	0.4845
	0.312586	0.000181024	15.3886	0.238157		0.312586	0.000175182	26.3135	0.93305		0.312573	0.000119536	29.0693	0.918277		0.312568	0.000292421	40.9339	1.53117
	0.313041	0.000195108	15.411	0.257433		0.313041	0.000126289	26.3518	0.674594		0.313028	0.000111769	29.1116	0.861109		0.313023	0.000123971	40.9934	0.651028
	0.313496	0.000204008	15.4334	0.26996		0.313496	0.000195885	26.3901	1.04939		0.313482	0.00013589	29.1539	1.04999		0.313477	0.00025322	41.053	1.33364
	0.313951	0.000217124	15.4558	0.28815		0.313951	0.000124865	26.4284	0.670869		0.313937	0.000100316	29.1962	0.777368		0.313932	0.000115395	41.1125	0.609515
	0.314405	0.000186157	15.4782	0.247768		0.314405	0.000124787	26.4666	0.672396		0.314392	0.000103952	29.2384	0.807884		0.314387	0.000152777	41.1721	0.809306
	0.31486	0.000209073	15.5006	0.279074		0.31486	0.000167957	26.5049	0.907629		0.314847	0.000116405	29.2807	0.907281		0.314841	0.000280963	41.2316	1.49266
	0.315315	0.000174579	15.5229	0.233705		0.315315	0.000165341	26.5432	0.896076		0.315301	0.000107755	29.323	0.842294		0.315296	8.95083e-05	41.2912	0.476901
	0.31577	0.000179361	15.5453	0.240799		0.31577	0.000127568	26.5815	0.693357		0.315756	9.5896e-05	29.3653	0.751756		0.315751	0.000166558	41.3507	0.889983
	0.316224	0.000206695	15.5677	0.278296		0.316224	0.000206751	26.6198	1.12697		0.316211	7.94148e-05	29.4076	0.62435		0.316206	0.000153084	41.4103	0.820346
	0.316679	0.00018439	15.5901	0.248979		0.316679	0.000171319	26.658	0.936522		0.316665	7.12951e-05	29.4499	0.562127		0.31666	4.77298e-05	41.4698	0.25651
	0.317134	0.000192137	15.6125	0.260186		0.317134	0.000138548	26.6963	0.759556		0.31712	0.00011897	29.4922	0.940719		0.317115	0.000249903	41.5294	1.34689
	0.317588	0.000189445	15.6349	0.257276		0.317588	0.000160073	26.7346	0.880077		0.317575	9.50145e-05	29.5345	0.753452		0.31757	8.15345e-05	41.5889	0.440704
	0.318043	0.000194709	15.6573	0.265183		0.318043	0.000215032	26.7729	1.18563		0.31803	0.000109066	29.5767	0.867355		0.318024	0.00018591	41.6485	1.00775
	0.318498	0.000200338	15.6797	0.27363		0.318498	0.000163272	26.8112	0.902814		0.318484	0.000116206	29.619	0.926784		0.318479	0.000194125	41.708	1.05528
	0.318953	0.000172619	15.702	0.236443		0.318953	0.000167857	26.8494	0.93082		0.318939	0.000128228	29.6613	1.02559		0.318934	0.000132857	41.7676	0.724291
	0.319407	0.000155199	15.7244	0.213189		0.319407	0.000205751	26.8877	1.14421		0.319394	0.000111583	29.7036	0.895004		0.319388	0.000162177	41.8271	0.886654
	0.319862	0.000171415	15.7468	0.236136		0.319862	0.000199737	26.926	1.11393		0.319848	0.000153614	29.7459	1.23564		0.319843	0.000211333	41.8866	1.1587
	0.320317	0.000151785	15.7692	0.209688		0.320317	0.000161346	26.9643	0.902383		0.320303	8.24892e-05	29.7882	0.665415		0.320298	0.000216577	41.9462	1.19082
	0.320771	0.000219447	15.7916	0.304024		0.320771	0.000141342	27.0025	0.792751		0.320758	0.000119302	29.8305	0.965106		0.320752	0.000185051	42.0057	1.02037
	0.321226	0.000188383	15.814	0.261728		0.321226	0.000163842	27.0408	0.921557		0.321212	0.000102055	29.8727	0.82793		0.321207	9.34921e-05	42.0653	0.516979
	0.321681	0.000168278	15.8363	0.234458		0.321681	0.000141638	27.0791	0.798923		0.321667	0.000127248	29.915	1.03523		0.321662	6.58204e-05	42.1248	0.364995
	0.322135	0.000181884	15.8587	0.254132		0.322135	0.000153337	27.1174	0.867357		0.322122	0.000153441	29.9573	1.25186		0.322116	-4.74693e-07	42.1844	-0.00263977
	0.32259	0.000207943	15.8811	0.291362		0.32259	0.000148965	27.1556	0.845006		0.322576	9.30009e-05	29.9996	0.760896		0.322571	0.000195093	42.2439	1.08798
	0.323045	0.000142972	15.9035	0.200892		0.323045	0.000148764	27.1939	0.846246		0.323031	8.16407e-05	30.0419	0.669836		0.323026	0.000253616	42.3034	1.41833
	0.323499	0.000188597	15.9259	0.265747		0.323499	0.000151798	27.2322	0.865942		0.323486	9.45606e-05	30.0842	0.778024		0.32348	0.000194174	42.363	1.08896
	0.323954	0.00016947	15.9483	0.239467		0.323954	0.000142155	27.2705	0.81321		0.32394	8.46735e-05	30.1264	0.698635		0.323935	0.000157975	42.4225	0.888448
	0.324409	0.000198433	15.9706	0.281181		0.324409	0.000171194	27.3087	0.982084		0.324395	0.000105486	30.1687	0.872806		0.32439	8.76611e-05	42.4821	0.494388
	0.324863	0.000189573	15.993	0.269381		0.324863	0.00018231	27.347	1.04879		0.32485	9.2135e-05	30.211	0.764474		0.324844	0.000117341	42.5416	0.663634
	0.325318	0.000156246	16.0154	0.222645		0.325318	0.000127956	27.3853	0.738164		0.325304	0.000130009	30.2533	1.08174		0.325299	9.28332e-05	42.6011	0.526497
	0.325773	0.00020549	16.0378	0.293634		0.325773	0.00012337	27.4235	0.713696		0.325759	0.000107458	30.2956	0.896615		0.325753	0.00028582	42.6607	1.62554
	0.326227	0.000144798	16.0602	0.207486		0.326227	0.000112607	27.4618	0.653252		0.326213	7.60208e-05	30.3378	0.636077		0.326208	0.000107466	42.7202	0.6129
	0.326682	0.000181197	16.0826	0.260368		0.326682	0.000182351	27.5001	1.0608		0.326668	6.59599e-05	30.3801	0.553435		0.326663	0.000138552	42.7797	0.792391
	0.327137	0.000188453	16.1049	0.27155		0.327137	0.000163715	27.5384	0.955038		0.327123	3.18114e-05	30.4224	0.267656		0.327117	0.000197511	42.8393	1.13273
	0.327591	0.000175628	16.1273	0.253773		0.327591	0.000166974	27.5766	0.976761		0.327577	0.000145051	30.4647	1.22383		0.327572	0.00023925	42.8988	1.37592
	0.328046	0.000134807	16.1497	0.19533		0.328046	0.0001758	27.6149	1.03125		0.328032	9.70374e-05	30.507	0.821002		0.328027	0.000136996	42.9584	0.790048
	0.328501	0.000184972	16.1721	0.26876		0.328501	0.000132742	27.6532	0.780829		0.328486	0.000128245	30.5492	1.08805		0.328481	1.54317e-05	43.0179	0.0892403
	0.328955	0.000161457	16.1945	0.235244		0.328955	0.000114252	27.6914	0.673926		0.328941	8.9448e-05	30.5915	0.760992		0.328936	0.000304681	43.0774	1.76683
	0.32941	0.000163107	16.2168	0.238305		0.32941	0.000120314	27.7297	0.711647		0.329396	0.000126488	30.6338	1.07909		0.32939	0.000147721	43.137	0.858994
	0.329864	0.000159821	16.2392	0.234149		0.329864	0.000175464	27.768	1.04072		0.32985	0.000124447	30.6761	1.06461		0.329845	9.70212e-05	43.1965	0.565736
	0.330319	0.000171832	16.2616	0.252439		0.330319	0.000123491	27.8063	0.734477		0.330305	0.000129741	30.7184	1.11296		0.330299	0.000133133	43.256	0.778448
	0.330774	0.000161274	16.284	0.237581		0.330774	0.000140808	27.8445	0.839774		0.330759	0.000108798	30.7606	0.935875		0.330754	0.000128803	43.3155	0.755204
	0.331228	0.000163807	16.3064	0.241977		0.331228	0.000119759	27.8828	0.716204		0.331214	0.000134482	30.8029	1.15999		0.331209	0.000250037	43.3751	1.47006
	0.331683	0.000193578	16.3287	0.286741		0.331683	0.0001403	27.9211	0.841355		0.331669	0.000140065	30.8452	1.21147		0.331663	0.000237404	43.4346	1.39962
	0.332137	0.000130352	16.3511	0.193615		0.332137	0.000146157	27.9593	0.878882		0.332123	0.000172757	30.8875	1.49833		0.332118	0.000228679	43.4941	1.35188
	0.332592	0.000189382	16.3735	0.282066		0.332592	0.000136495	27.9976	0.823031		0.332578	7.11545e-05	30.9297	0.618816		0.332572	8.50089e-05	43.5537	0.503923
	0.333047	0.000154518	16.3959	0.230768		0.333047	0.000159053	28.0359	0.961671		0.333032	0.000121809	30.972	1.06224		0.333027	5.07607e-05	43.6132	0.301726
	0.333501	0.000205697	16.4183	0.308042		0.333501	0.000128976	28.0741	0.781949		0.333487	9.85189e-05	31.0143	0.86149		0.333481	0.00023609	43.6727	1.40718
	0.333956	0.000207155	16.4406	0.311071		0.333956	0.000167877	28.1124	1.02057		0.333941	8.24145e-05	31.0566	0.722632		0.333936	0.000239734	43.7323	1.43279
	0.33441	0.000176073	16.463	0.265117		0.33441	0.000149984	28.1507	0.914277		0.334396	5.12044e-05	31.0988	0.450197		0.33439	3.35691e-05	43.7918	0.201175
	0.334865	0.000168511	16.4854	0.254422		0.334865	0.00010205	28.1889	0.623772		0.33485	0.000128117	31.1411	1.12949		0.334845	7.04076e-05	43.8513	0.423092
	0.335319	0.000158099	16.5078	0.239349		0.335319	0.000149479	28.2272	0.916159		0.335305	0.00014435	31.1834	1.27606		0.3353	0.000244821	43.9108	1.47517
	0.335774	0.000162223	16.5302	0.246261		0.335774	0.000158221	28.2655	0.97237		0.33576	0.000115648	31.2256	1.02511		0.335754	0.000290144	43.9704	1.75301
	0.336228	0.000154371	16.5525	0.234975		0.336228	0.000166521	28.3037	1.02615		0.336214	0.000106575	31.2679	0.947238		0.336209	0.000162675	44.0299	0.98552
	0.336683	0.000178266	16.5749	0.272081		0.336683	9.85149e-05	28.342	0.608722		0.336669	6.23317e-05	31.3102	0.555504		0.336663	0.000258863	44.0894	1.57249
	0.337138	0.000201589	16.5973	0.30851		0.337138	0.000145695	28.3802	0.902682		0.337123	8.737e-05	31.3525	0.780751		0.337118	2.3901e-05	44.1489	0.145581
	0.337592	0.000173417	16.6197	0.266111		0.337592	0.000191167	28.4185	1.18761		0.337578	8.75164e-05	31.3947	0.78417		0.337572	7.25394e-05	44.2085	0.443032
	0.338047	0.00017377	16.642	0.267372		0.338047	0.000166882	28.4568	1.03953		0.338032	6.72283e-05	31.437	0.604006		0.338027	0.000197271	44.268	1.20807
	0.338501	0.000165021	16.6644	0.254593		0.338501	0.000175117	28.495	1.09376		0.338487	8.15515e-05	31.4793	0.734663		0.338481	0.000173246	44.3275	1.0638
	0.338956	0.000161052	16.6868	0.249138		0.338956	0.000149673	28.5333	0.937353		0.338941	0.000104955	31.5215	0.948039		0.338936	0.000172703	44.387	1.06332
	0.33941	0.000195425	16.7092	0.303122		0.33941	0.000132546	28.5716	0.832324		0.339396	8.90896e-05	31.5638	0.806888		0.33939	0.00011153	44.4465	0.688523
	0.339865	0.000153826	16.7315	0.239237		0.339865	0.000164747	28.6098	1.0373		0.33985	9.23377e-05	31.6061	0.838547		0.339845	0.000273526	44.5061	1.69311
	0.340319	0.000154995	16.7539	0.2417		0.340319	0.000127425	28.6481	0.804458		0.340305	0.000106448	31.6483	0.969274		0.340299	3.87903e-05	44.5656	0.240753
	0.340774	0.00020035	16.7763	0.313264		0.340774	0.000170879	28.6863	1.08167		0.340759	9.96669e-05	31.6906	0.909954		0.340754	0.00016392	44.6251	1.02009
	0.341228	0.000186205	16.7987	0.291923		0.341228	0.000162927	28.7246	1.03409		0.341214	0.000131701	31.7329	1.20564		0.341208	0.000218299	44.6846	1.36213
	0.341683	0.000180634	16.821	0.283944		0.341683	0.000155336	28.7629	0.988535		0.341668	0.000130205	31.7751	1.19511		0.341663	0.000127981	44.7441	0.800697
	0.342137	0.000166134	16.8434	0.261846		0.342137	0.000121842	28.8011	0.77745		0.342123	0.000125399	31.8174	1.15406		0.342117	7.05902e-05	44.8037	0.442814
	0.342592	0.00015759	16.8658	0.24904		0.342592	0.000128987	28.8394	0.825229		0.342577	0.00010322	31.8597	0.95248		0.342572	0.000104572	44.8632	0.657723
	0.343046	0.000186661	16.8882	0.295765		0.343046	0.000127675	28.8776	0.819001		0.343032	9.87838e-05	31.9019	0.91396		0.343026	0.000128209	44.9227	0.808534
	0.343501	0.000193242	16.9105	0.307003		0.343501	7.23474e-05	28.9159	0.465321		0.343486	0.000114421	31.9442	1.06144		0.34348	0.000238931	44.9822	1.51079
	0.343955	0.000185544	16.9329	0.295555		0.343955	0.000140979	28.9542	0.909144		0.343941	9.20285e-05	31.9865	0.855977		0.343935	9.26846e-05	45.0417	0.587608
	0.34441	0.000187441	16.9553	0.299367		0.34441	0.000151467	28.9924	0.979364		0.344395	6.15319e-05	32.0287	0.573835		0.344389	0.000166537	45.1012	1.05862
	0.344864	0.000170339	16.9777	0.272771		0.344864	0.000125921	29.0307	0.816336		0.344849	7.01796e-05	32.071	0.65621		0.344844	-1.64653e-05	45.1607	-0.10494
	0.345319	0.000192702	17	0.309395		0.345319	0.000166901	29.0689	1.08486		0.345304	9.42182e-05	32.1133	0.883305		0.345298	0.000132241	45.2203	0.845051
	0.345773	0.000156118	17.0224	0.251317		0.345773	0.000130754	29.1072	0.852143		0.345758	0.000154055	32.1555	1.44809		0.345753	0.000141332	45.2798	0.905523
	0.346228	0.000186078	17.0448	0.300334		0.346228	0.000161358	29.1454	1.05436		0.346213	9.5834e-05	32.1978	0.90319		0.346207	0.00025413	45.3393	1.63251
	0.346682	0.000169305	17.0672	0.273981		0.346682	0.000134311	29.1837	0.879931		0.346667	6.19677e-05	32.24	0.58555		0.346662	0.000257083	45.3988	1.65581
	0.347136	0.000202754	17.0895	0.328971		0.347136	0.000153584	29.2219	1.00884		0.347122	0.000113031	32.2823	1.07087		0.347116	0.000139596	45.4583	0.901468
	0.347591	0.000203318	17.1119	0.330751		0.347591	9.49332e-05	29.2602	0.625215		0.347576	9.97479e-05	32.3246	0.947494		0.34757	0.000138054	45.5178	0.893846
	0.348045	0.000182175	17.1343	0.297131		0.348045	0.000168977	29.2985	1.11577		0.34803	9.37703e-05	32.3668	0.893045		0.348025	0.000187015	45.5773	1.21402
	0.3485	0.000151293	17.1566	0.247406		0.3485	0.000116718	29.3367	0.772713		0.348485	5.45236e-05	32.4091	0.520626		0.348479	7.75665e-05	45.6368	0.504842
	0.348954	0.000174355	17.179	0.285863		0.348954	0.000142221	29.375	0.944006		0.348939	7.49501e-05	32.4514	0.717538		0.348934	0.000152209	45.6963	0.993241
	0.349409	0.000179868	17.2014	0.295671		0.349409	0.000191779	29.4132	1.27627		0.349394	0.000109844	32.4936	1.05434		0.349388	0.000174585	45.7559	1.14222
	0.349863	0.000183133	17.2238	0.301822		0.349863	0.000117719	29.4515	0.785448		0.349848	8.74741e-05	32.5359	0.841805		0.349842	0.000228408	45.8154	1.49825
	0.350317	0.000182088	17.2461	0.30088		0.350317	0.000117377	29.4897	0.785202		0.350303	3.7391e-05	32.5781	0.360767		0.350297	0.000208541	45.8749	1.37148
	0.350772	0.000190695	17.2685	0.315919		0.350772	0.00013255	29.528	0.889007		0.350757	0.000141647	32.6204	1.37023		0.350751	0.000199372	45.9344	1.31459
	0.351226	0.000184368	17.2909	0.30623		0.351226	0.000161135	29.5662	1.08353		0.351211	9.86766e-05	32.6626	0.957027		0.351206	0.000136908	45.9939	0.90506
	0.351681	0.000166109	17.3132	0.276616		0.351681	0.00016589	29.6045	1.11839		0.351666	0.000147724	32.7049	1.43643		0.35166	0.000242199	46.0534	1.60526
	0.352135	0.00018597	17.3356	0.310491		0.352135	0.000132943	29.6427	0.898585		0.35212	7.80379e-05	32.7472	0.760782		0.352114	4.41542e-05	46.1129	0.293404
	0.35259	0.000179689	17.358	0.300778		0.35259	0.00011757	29.681	0.796724		0.352574	0.000125133	32.7894	1.22306		0.352569	3.2029e-05	46.1724	0.213382
	0.353044	0.00018799	17.3804	0.315485		0.353044	0.000110615	29.7192	0.751528		0.353029	0.000124652	32.8317	1.2215		0.353023	9.83554e-05	46.2319	0.656949
	0.353498	0.000177826	17.4027	0.299196		0.353498	0.000143694	29.7575	0.978786		0.353483	7.66803e-05	32.8739	0.753346		0.353477	0.00025987	46.2914	1.74023
	0.353953	0.000187238	17.4251	0.315843		0.353953	0.000132572	29.7957	0.905349		0.353938	0.000112194	32.9162	1.10508		0.353932	1.63594e-05	46.3509	0.109834
	0.354407	0.00018444	17.4475	0.311922		0.354407	0.000171845	29.834	1.17657		0.354392	9.04618e-05	32.9584	0.893318		0.354386	0.000227268	46.4104	1.52975
	0.354861	0.000139563	17.4698	0.236632		0.354861	0.000123309	29.8722	0.846421		0.354846	0.000128388	33.0007	1.2711		0.35484	0.000163913	46.4699	1.10613
	0.355316	0.000209627	17.4922	0.356339		0.355316	0.000136024	29.9105	0.936094		0.355301	0.000131204	33.043	1.30231		0.355295	1.97018e-05	46.5294	0.133294
	0.35577	0.000157087	17.5146	0.267711		0.35577	0.00011001	29.9487	0.75901		0.355755	0.000132746	33.0852	1.32098		0.355749	0.000151131	46.5889	1.02511
	0.356225	0.000205518	17.5369	0.351143		0.356225	0.000165655	29.987	1.14585		0.356209	0.000126917	33.1275	1.2662		0.356203	0.000178517	46.6484	1.21396
	0.356679	0.000154852	17.5593	0.265253		0.356679	0.000192504	30.0252	1.33496		0.356664	0.000116324	33.1697	1.16348		0.356658	0.000159293	46.7079	1.08599
	0.357133	0.000172911	17.5817	0.296942		0.357133	9.58781e-05	30.0635	0.666583		0.357118	0.000114649	33.212	1.14965		0.357112	0.000273859	46.7674	1.87182
	0.357588	0.000179614	17.604	0.309238		0.357588	0.000169385	30.1017	1.18063		0.357572	0.000131491	33.2542	1.32189		0.357566	0.000268307	46.8269	1.83854
	0.358042	0.000166672	17.6264	0.287685		0.358042	0.000118863	30.14	0.830596		0.358027	0.000126526	33.2965	1.27521		0.358021	0.000348761	46.8864	2.39592
	0.358496	0.000174936	17.6488	0.302716		0.358496	0.000108228	30.1782	0.758196		0.358481	7.54135e-05	33.3387	0.762		0.358475	0.000107081	46.9459	0.737494
	0.358951	0.000176362	17.6711	0.305959		0.358951	0.000149858	30.2165	1.05251		0.358935	0.000162532	33.381	1.64643		0.358929	1.80279e-05	47.0054	0.124477
	0.359405	0.000173544	17.6935	0.301831		0.359405	0.000152556	30.2547	1.07417		0.35939	7.62835e-05	33.4232	0.774702		0.359384	0.000102679	47.0649	0.710763
	0.359859	0.000178774	17.7159	0.311714		0.359859	9.84491e-05	30.293	0.694947		0.359844	9.28737e-05	33.4655	0.945571		0.359838	0.000124635	47.1244	0.864931
	0.360314	0.000150128	17.7382	0.262428		0.360314	9.11823e-05	30.3312	0.645277		0.360298	0.000158858	33.5077	1.62147		0.360292	0.000356918	47.1839	2.48316
	0.360768	0.000210595	17.7606	0.369056		0.360768	0.000134865	30.3694	0.956819		0.360752	0.000127441	33.55	1.30407		0.360747	5.33508e-05	47.2434	0.372111
	0.361222	0.000168007	17.783	0.295165		0.361222	0.000168747	30.4077	1.20021		0.361207	7.87918e-05	33.5922	0.808288		0.361201	5.1507e-05	47.3029	0.360156
	0.361677	0.000203913	17.8053	0.359148		0.361677	0.000161711	30.4459	1.15307		0.361661	8.42215e-05	33.6345	0.866163		0.361655	0.000183204	47.3624	1.28426
	0.362131	0.000212486	17.8277	0.375188		0.362131	0.000223443	30.4842	1.59725		0.362115	8.20229e-05	33.6767	0.845672		0.362109	0.000205159	47.4218	1.44178
	0.362585	0.000202222	17.8501	0.357961		0.362585	0.000162972	30.5224	1.1679		0.36257	4.38318e-05	33.719	0.453049		0.362564	0.000180629	47.4813	1.27257
	0.363039	0.00022348	17.8724	0.396582		0.363039	0.000116265	30.5607	0.835277		0.363024	5.89663e-05	33.7612	0.611009		0.363018	0.00025872	47.5408	1.82732
	0.363494	0.000151721	17.8948	0.269915		0.363494	0.000119087	30.5989	0.857697		0.363478	0.00014928	33.8035	1.55071		0.363472	0.00024649	47.6003	1.74529
	0.363948	0.000178851	17.9172	0.318976		0.363948	0.000109525	30.6371	0.790799		0.363932	7.9233e-05	33.8457	0.825127		0.363926	0.000214873	47.6598	1.52524
	0.364402	0.000225984	17.9395	0.404042		0.364402	0.000141011	30.6754	1.02068		0.364387	5.82488e-05	33.888	0.608114		0.364381	0.000131706	47.7193	0.937223
	0.364857	0.000162498	17.9619	0.291259		0.364857	0.000145504	30.7136	1.05583		0.364841	0.000151162	33.9302	1.58206		0.364835	7.07367e-05	47.7788	0.504621
	0.365311	0.000176349	17.9843	0.316874		0.365311	0.000127981	30.7519	0.930987		0.365295	0.000114132	33.9725	1.19748		0.365289	0.000272481	47.8383	1.94867
	0.365765	0.000190087	18.0066	0.342408		0.365765	0.000159467	30.7901	1.16292		0.365749	0.000120132	34.0147	1.26357		0.365743	5.34661e-05	47.8978	0.383318
	0.366219	0.000197346	18.029	0.356367		0.366219	0.000119366	30.8283	0.872642		0.366204	0.000131951	34.0569	1.39134		0.366198	0.000149436	47.9572	1.07403
	0.366674	0.000151027	18.0513	0.273401		0.366674	0.000141211	30.8666	1.03491		0.366658	6.82695e-05	34.0992	0.721642		0.366652	8.58027e-05	48.0167	0.61821
	0.367128	0.000240026	18.0737	0.435592		0.367128	0.000116742	30.9048	0.857701		0.367112	9.70088e-05	34.1414	1.02797		0.367106	0.00016367	48.0762	1.18217
	0.367582	0.000137987	18.0961	0.251035		0.367582	0.000137277	30.9431	1.01107		0.367566	0.000115767	34.1837	1.22978		0.36756	0.00027143	48.1357	1.96536
	0.368036	0.000170739	18.1184	0.311388		0.368036	0.000120516	30.9813	0.889818		0.368021	0.000112953	34.2259	1.20286		0.368015	3.8922e-05	48.1952	0.282522
	0.368491	0.000211168	18.1408	0.386073		0.368491	0.000116717	31.0195	0.863898		0.368475	0.000111741	34.2682	1.1929		0.368469	0.000197368	48.2547	1.43617
	0.368945	0.000192734	18.1632	0.353238		0.368945	0.000155243	31.0578	1.15188		0.368929	8.00115e-05	34.3104	0.856271		0.368923	0.000174846	48.3142	1.27542
	0.369399	0.000176234	18.1855	0.323794		0.369399	0.000193174	31.096	1.43686		0.369383	9.48754e-05	34.3526	1.01784		0.369377	9.4232e-05	48.3736	0.689074
	0.369853	0.000141254	18.2079	0.260163		0.369853	0.000122895	31.1342	0.916362		0.369837	0.000109891	34.3949	1.18184		0.369831	0.000135192	48.4331	0.991028
	0.370307	0.000166128	18.2302	0.306729		0.370307	0.000228655	31.1725	1.70915		0.370292	9.76368e-05	34.4371	1.05263		0.370286	0.000110677	48.4926	0.813317
	0.370762	0.000179945	18.2526	0.333056		0.370762	0.000156537	31.2107	1.17296		0.370746	0.000105004	34.4794	1.13483		0.37074	0.000205749	48.5521	1.51567
	0.371216	0.00017325	18.275	0.321451		0.371216	0.000191113	31.249	1.43555		0.3712	0.000133332	34.5216	1.44452		0.371194	6.24852e-05	48.6116	0.46143
	0.37167	0.000205784	18.2973	0.382749		0.37167	0.000118486	31.2872	0.892191		0.371654	9.09621e-05	34.5638	0.987898		0.371648	0.000152036	48.671	1.12548
	0.372124	0.000201905	18.3197	0.376454		0.372124	6.02292e-05	31.3254	0.454629		0.372108	8.14896e-05	34.6061	0.887185		0.372102	7.56613e-05	48.7305	0.561469
	0.372578	0.000152966	18.342	0.285902		0.372578	0.000176424	31.3637	1.33496		0.372563	9.94816e-05	34.6483	1.08571		0.372556	0.000162551	48.79	1.20921
	0.373033	0.000209321	18.3644	0.392187		0.373033	0.000130164	31.4019	0.98732		0.373017	6.93875e-05	34.6906	0.759122		0.373011	0.000220072	48.8495	1.6411
	0.373487	0.000199138	18.3868	0.374017		0.373487	0.000160194	31.4401	1.21807		0.373471	0.000178866	34.7328	1.96162		0.373465	0.000262698	48.9089	1.96374
	0.373941	0.000186918	18.4091	0.351921		0.373941	0.00015833	31.4784	1.20682		0.373925	0.000118129	34.775	1.29867		0.373919	0.000150979	48.9684	1.13136
	0.374395	0.000168443	18.4315	0.317907		0.374395	0.000153056	31.5166	1.16946		0.374379	8.13939e-05	34.8173	0.896992		0.374373	0.000245317	49.0279	1.84274
	0.374849	0.000114304	18.4538	0.216254		0.374849	0.000153851	31.5548	1.17839		0.374833	9.62955e-05	34.8595	1.06379		0.374827	8.71468e-05	49.0874	0.656207
	0.375304	0.000168603	18.4762	0.319756		0.375304	0.000102774	31.5931	0.789083		0.375288	7.61777e-05	34.9017	0.843586		0.375281	0.000109765	49.1469	0.828524
	0.375758	0.000182729	18.4986	0.347385		0.375758	0.000156042	31.6313	1.20097		0.375742	0.00010932	34.944	1.21353		0.375736	0.000181857	49.2063	1.37601
	0.376212	0.000203138	18.5209	0.387119		0.376212	0.000144173	31.6695	1.1123		0.376196	0.000115648	34.9862	1.28689		0.37619	3.20172e-05	49.2658	0.242842
	0.376666	0.000190446	18.5433	0.363808		0.376666	0.00018979	31.7077	1.46778		0.37665	6.12697e-05	35.0284	0.683431		0.376644	0.000283435	49.3253	2.15498
	0.37712	0.000211406	18.5656	0.404822		0.37712	0.000125456	31.746	0.972582		0.377104	0.000108902	35.0707	1.21768		0.377098	3.37877e-05	49.3847	0.25751
	0.377574	0.000182301	18.588	0.34993		0.377574	0.000162135	31.7842	1.25996		0.377558	0.00010402	35.1129	1.16589		0.377552	0.000145921	49.4442	1.11481
	0.378028	0.000180776	18.6103	0.347838		0.378028	0.000171206	31.8224	1.33365		0.378012	0.000129034	35.1551	1.44974		0.378006	0.000162516	49.5037	1.24458
	0.378483	0.000191094	18.6327	0.368575		0.378483	0.000184317	31.8607	1.43923		0.378466	0.000110399	35.1974	1.24335		0.37846	0.000230278	49.5632	1.76775
	0.378937	0.000190348	18.6551	0.368018		0.378937	0.000155197	31.8989	1.21476		0.378921	6.95297e-05	35.2396	0.784946		0.378914	7.13521e-05	49.6226	0.549055
	0.379391	0.00017892	18.6774	0.346753		0.379391	0.000117216	31.9371	0.919679		0.379375	0.000102648	35.2818	1.16161		0.379368	0.000250105	49.6821	1.92918
	0.379845	0.000238808	18.6998	0.463926		0.379845	9.54124e-05	31.9754	0.750399		0.379829	0.000159242	35.3241	1.80637		0.379823	0.000144969	49.7416	1.12089
	0.380299	0.000165005	18.7221	0.321317		0.380299	0.000152868	32.0136	1.20515		0.380283	0.000130677	35.3663	1.48589		0.380277	-5.17298e-06	49.801	-0.0400929
	0.380753	0.000190418	18.7445	0.371691		0.380753	0.00014987	32.0518	1.18434		0.380737	0.000161206	35.4085	1.83741		0.380731	5.07131e-05	49.8605	0.393988
	0.381207	0.000154098	18.7668	0.301514		0.381207	0.000125273	32.09	0.992329		0.381191	0.000161027	35.4508	1.83974		0.381185	0.000166048	49.92	1.2931
	0.381661	0.0001631	18.7892	0.319888		0.381661	0.000128536	32.1283	1.0206		0.381645	0.000112109	35.493	1.2839		0.381639	2.10098e-05	49.9794	0.164004
	0.382116	0.000158073	18.8115	0.310766		0.382116	0.000124854	32.1665	0.993728		0.382099	0.000102803	35.5352	1.18013		0.382093	0.000112688	50.0389	0.881742
	0.38257	0.000172666	18.8339	0.340264		0.38257	0.000187548	32.2047	1.49626		0.382553	9.38816e-05	35.5775	1.08028		0.382547	0.000146087	50.0984	1.1458
	0.383024	0.000125179	18.8563	0.24727		0.383024	0.00010989	32.2429	0.878787		0.383007	0.000151327	35.6197	1.74543		0.383001	0.000129076	50.1578	1.01478
	0.383478	0.000152725	18.8786	0.302396		0.383478	0.000172071	32.2812	1.37931		0.383461	0.000124283	35.6619	1.4369		0.383455	0.000156057	50.2173	1.22982
	0.383932	0.000173885	18.901	0.34511		0.383932	0.000153178	32.3194	1.23078		0.383915	7.91414e-05	35.7041	0.917166		0.383909	0.000277478	50.2767	2.19186
	0.384386	0.000162282	18.9233	0.322844		0.384386	0.000126852	32.3576	1.02166		0.384369	0.000108239	35.7464	1.25735		0.384363	0.00017825	50.3362	1.41137
	0.38484	0.000217131	18.9457	0.432981		0.38484	0.000150332	32.3958	1.21363		0.384824	0.000124089	35.7886	1.44487		0.384817	0.00026881	50.3957	2.13345
	0.385294	0.000175822	18.968	0.351436		0.385294	9.11383e-05	32.4341	0.737497		0.385278	4.21964e-05	35.8308	0.492488		0.385271	1.91233e-05	50.4551	0.152133
	0.385748	0.000152099	18.9904	0.304733		0.385748	0.000169523	32.4723	1.37503		0.385732	7.0289e-05	35.873	0.822302		0.385725	0.000219216	50.5146	1.74806
	0.386202	0.000179375	19.0127	0.360229		0.386202	0.00014977	32.5105	1.21767		0.386186	0.000100387	35.9153	1.17718		0.386179	0.000183717	50.574	1.46844
	0.386656	0.000196759	19.0351	0.396071		0.386656	9.00339e-05	32.5487	0.73372		0.38664	0.000139225	35.9575	1.63645		0.386633	1.91543e-05	50.6335	0.153459
	0.38711	0.00016922	19.0574	0.341435		0.38711	0.000129715	32.5869	1.05958		0.387094	0.000177286	35.9997	2.08871		0.387087	0.000167571	50.693	1.34569
	0.387564	0.000168658	19.0798	0.3411		0.387564	0.000167966	32.6252	1.37526		0.387548	9.35718e-05	36.0419	1.10502		0.387541	0.000219122	50.7524	1.7638
	0.388018	0.000192898	19.1021	0.391038		0.388018	0.000171112	32.6634	1.4043		0.388002	0.000142916	36.0842	1.6917		0.387995	0.000195659	50.8119	1.57863
	0.388472	0.000223104	19.1245	0.453331		0.388472	0.000162588	32.7016	1.33747		0.388456	0.000105899	36.1264	1.25646		0.388449	7.88235e-05	50.8713	0.637459
	0.388926	0.00024203	19.1468	0.492936		0.388926	0.000137193	32.7398	1.13121		0.38891	7.26688e-05	36.1686	0.864209		0.388903	0.000172855	50.9308	1.40117
	0.38938	0.00021097	19.1692	0.430681		0.38938	0.000113655	32.778	0.939312		0.389364	9.88927e-05	36.2108	1.17882		0.389357	0.000171169	50.9902	1.39075
	0.389834	0.000137933	19.1915	0.282237		0.389834	0.000153418	32.8163	1.2709		0.389818	0.000129458	36.253	1.54677		0.389811	1.55728e-05	51.0497	0.126824
	0.390288	0.000207751	19.2139	0.42609		0.390288	0.000179906	32.8545	1.4938		0.390272	0.000138693	36.2953	1.66097		0.390265	0.000244806	51.1092	1.99834
	0.390742	0.00015993	19.2362	0.328774		0.390742	0.00015118	32.8927	1.2582		0.390726	0.000134293	36.3375	1.61202		0.390719	8.80654e-05	51.1686	0.720547
	0.391196	0.00018901	19.2586	0.389459		0.391196	0.000154919	32.9309	1.29232		0.39118	0.000103489	36.3797	1.24514		0.391173	0.000105539	51.2281	0.865526
	0.39165	0.000150426	19.281	0.310676		0.39165	0.00018879	32.9691	1.57853		0.391634	0.000131609	36.4219	1.58716		0.391627	0.00017031	51.2875	1.39995
	0.392104	0.000175993	19.3033	0.364323		0.392104	0.000136299	33.0073	1.14227		0.392088	9.58564e-05	36.4641	1.15867		0.392081	0.000205851	51.347	1.69603
	0.392558	0.00017823	19.3256	0.369808		0.392558	0.000126719	33.0456	1.06445		0.392542	0.000139869	36.5064	1.6946		0.392535	0.000223884	51.4064	1.84887
	0.393012	0.000231368	19.348	0.481174		0.393012	0.000149069	33.0838	1.25509		0.392996	0.000178577	36.5486	2.16858		0.392989	0.000220287	51.4659	1.82338
	0.393466	0.000181416	19.3703	0.378163		0.393466	0.000167705	33.122	1.41526		0.39345	9.03368e-05	36.5908	1.09955		0.393443	1.60431e-05	51.5253	0.133101
	0.39392	0.000143422	19.3927	0.299653		0.39392	0.000151663	33.1602	1.28284		0.393903	9.90816e-05	36.633	1.20878		0.393897	0.000120855	51.5848	1.00498
	0.394374	0.000200614	19.415	0.420112		0.394374	0.000178569	33.1984	1.5139		0.394357	0.000118115	36.6752	1.4443		0.394351	6.58242e-05	51.6442	0.548629
	0.394828	0.000179854	19.4374	0.377505		0.394828	0.000179157	33.2366	1.52238		0.394811	8.27706e-05	36.7175	1.01445		0.394805	0.000178025	51.7037	1.48721
	0.395282	0.000207111	19.4597	0.435717		0.395282	0.000159388	33.2749	1.35751		0.395265	9.95958e-05	36.7597	1.22346		0.395259	0.000131915	51.7631	1.10455
	0.395736	0.000197156	19.4821	0.415728		0.395736	0.000175639	33.3131	1.49936		0.395719	0.000117406	36.8019	1.44556		0.395713	0.000174673	51.8225	1.46593
	0.39619	0.000200151	19.5044	0.423012		0.39619	0.000147499	33.3513	1.26203		0.396173	0.000164517	36.8441	2.03027		0.396167	0.000187309	51.882	1.57559
	0.396644	0.000181826	19.5268	0.385164		0.396644	0.000119085	33.3895	1.02125		0.396627	0.000156754	36.8863	1.9389		0.396621	-5.7849e-05	51.9414	-0.487724
	0.397098	0.000162549	19.5491	0.345118		0.397098	0.000101141	33.4277	0.869354		0.397081	0.000136503	36.9285	1.69228		0.397074	-6.49376e-05	52.0009	-0.548741
	0.397552	0.000197717	19.5715	0.420744		0.397552	0.000156016	33.4659	1.3441		0.397535	0.000156688	36.9707	1.94698		0.397528	0.0002494	52.0603	2.11232
	0.398006	0.000167997	19.5938	0.358316		0.398006	0.000114412	33.5041	0.987928		0.397989	6.22111e-05	37.013	0.774787		0.397982	5.21829e-05	52.1198	0.442979
	0.39846	0.000163491	19.6162	0.349502		0.39846	0.000127894	33.5423	1.10686		0.398443	0.000101053	37.0552	1.2614		0.398436	7.52524e-05	52.1792	0.640273
	0.398914	0.000141429	19.6385	0.303028		0.398914	7.00012e-05	33.5806	0.607208		0.398897	9.22121e-05	37.0974	1.15367		0.39889	9.46634e-05	52.2386	0.807264
	0.399368	0.000200908	19.6609	0.43145		0.399368	0.000180308	33.6188	1.5676		0.39935	0.000136518	37.1396	1.71187		0.399344	0.000176714	52.2981	1.5104
	0.399821	0.000160882	19.6832	0.34628		0.399821	0.000171692	33.657	1.49609		0.399804	5.10397e-05	37.1818	0.64147		0.399798	0.000140847	52.3575	1.20658
	0.400275	0.000154326	19.7056	0.332924		0.400275	0.000115063	33.6952	1.00492		0.400258	0.000127004	37.224	1.59982		0.400252	0.000126538	52.417	1.08646
	0.400729	0.000184776	19.7279	0.399516		0.400729	0.000104594	33.7334	0.915549		0.400712	0.000116438	37.2662	1.47005		0.400706	5.52632e-05	52.4764	0.475569
	0.401183	0.000198312	19.7502	0.429755		0.401183	0.000158031	33.7716	1.38644		0.401166	9.74771e-05	37.3084	1.23346		0.401159	0.00014955	52.5358	1.28987
	0.401637	0.000145548	19.7726	0.316128		0.401637	0.000165787	33.8098	1.45778		0.40162	0.000102969	37.3506	1.3059		0.401613	0.000125953	52.5953	1.08881
	0.402091	0.000198886	19.7949	0.432952		0.402091	0.000155747	33.848	1.3726		0.402074	0.000132445	37.3929	1.68353		0.402067	0.000198841	52.6547	1.72278
	0.402545	0.000159295	19.8173	0.34755		0.402545	0.000160079	33.8862	1.41396		0.402528	6.08317e-05	37.4351	0.774986		0.402521	0.000277409	52.7142	2.40893
	0.402999	0.000192558	19.8396	0.421071		0.402999	0.000125349	33.9244	1.10969		0.402981	0.000118238	37.4773	1.50974		0.402975	0.000197694	52.7736	1.72059
	0.403453	0.000229296	19.862	0.502537		0.403453	0.000130263	33.9626	1.15579		0.403435	0.000114171	37.5195	1.46109		0.403429	0.000197529	52.833	1.72302
	0.403906	0.000187301	19.8843	0.411422		0.403906	0.000108905	34.0008	0.968466		0.403889	0.00012289	37.5617	1.57621		0.403883	0.000155009	52.8925	1.35517
	0.40436	0.000183258	19.9067	0.403449		0.40436	0.000134655	34.039	1.20015		0.404343	8.69776e-05	37.6039	1.1181		0.404336	0.000118341	52.9519	1.03693
	0.404814	0.000116554	19.929	0.257173		0.404814	0.000153683	34.0773	1.37282		0.404797	0.000134705	37.6461	1.73553		0.40479	0.000187857	53.0113	1.64974
	0.405268	0.000192566	19.9513	0.425844		0.405268	0.000110033	34.1155	0.985104		0.405251	9.51828e-05	37.6883	1.22908		0.405244	0.000214538	53.0708	1.88827
	0.405722	0.00014344	19.9737	0.317917		0.405722	0.000189838	34.1537	1.70339		0.405704	0.000103936	37.7305	1.34512		0.405698	0.000127939	53.1302	1.12859
	0.406176	0.000204966	19.996	0.4553		0.406176	0.000108761	34.1919	0.978084		0.406158	0.000120778	37.7727	1.56657		0.406152	0.000207504	53.1896	1.83455
	0.406629	0.000188188	20.0184	0.418964		0.406629	8.30515e-05	34.2301	0.748548		0.406612	0.000148587	37.8149	1.93158		0.406605	0.000170456	53.249	1.51038
	0.407083	0.000191623	20.0407	0.427565		0.407083	0.000149081	34.2683	1.34667		0.407066	0.000109506	37.8571	1.42673		0.407059	0.000203808	53.3085	1.80993
	0.407537	0.000221574	20.0631	0.495496		0.407537	0.00015747	34.3065	1.42563		0.40752	9.7205e-05	37.8993	1.26928		0.407513	2.78685e-06	53.3679	0.0248041
	0.407991	0.000229141	20.0854	0.51356		0.407991	0.000148383	34.3447	1.34636		0.407973	6.9789e-05	37.9415	0.913322		0.407967	0.00024797	53.4273	2.21195
	0.408445	0.000184004	20.1077	0.413315		0.408445	0.000128469	34.3829	1.16826		0.408427	0.000133931	37.9837	1.75665		0.408421	0.000103262	53.4868	0.923169
	0.408899	0.000206876	20.1301	0.465724		0.408899	0.000221503	34.4211	2.01876		0.408881	0.000154537	38.0259	2.03141		0.408874	0.000360909	53.5462	3.23374
	0.409352	0.000240667	20.1524	0.542998		0.409352	0.000134645	34.4593	1.22987		0.409335	0.000108001	38.0681	1.42285		0.409328	7.88689e-05	53.6056	0.708233
	0.409806	0.000198197	20.1748	0.448167		0.409806	0.000157988	34.4975	1.44629		0.409789	0.000145908	38.1103	1.92651		0.409782	0.000244658	53.665	2.20187
	0.41026	0.000190552	20.1971	0.431835		0.41026	0.000116519	34.5357	1.06903		0.410242	7.24866e-05	38.1525	0.959206		0.410236	0.000205798	53.7245	1.85624
	0.410714	0.000187837	20.2194	0.426625		0.410714	0.000141457	34.5739	1.3007		0.410696	0.000177344	38.1947	2.35196		0.410689	3.48334e-05	53.7839	0.314884
	0.411167	0.000192126	20.2418	0.437332		0.411167	0.000131039	34.6121	1.20757		0.41115	0.000147151	38.2369	1.95585		0.411143	0.000191886	53.8433	1.73843
	0.411621	0.000168036	20.2641	0.383341		0.411621	0.000159045	34.6503	1.46889		0.411604	7.5982e-05	38.2791	1.01214		0.411597	9.92647e-05	53.9027	0.901293
	0.412075	0.000174751	20.2865	0.399539		0.412075	0.000135731	34.6885	1.25633		0.412057	5.86868e-05	38.3213	0.783482		0.412051	0.000233723	53.9622	2.12682
	0.412529	0.000171227	20.3088	0.392344		0.412529	8.54073e-05	34.7267	0.792279		0.412511	0.000132676	38.3635	1.77516		0.412504	0.000174073	54.0216	1.5875
	0.412983	0.00019977	20.3311	0.458754		0.412983	0.000137905	34.7649	1.28209		0.412965	0.000102874	38.4057	1.37945		0.412958	0.000211159	54.081	1.92996
	0.413436	0.000171801	20.3535	0.395394		0.413436	0.000112393	34.8031	1.0472		0.413419	9.83697e-05	38.4479	1.32195		0.413412	0.00010108	54.1404	0.925888
	0.41389	0.000266168	20.3758	0.613921		0.41389	0.000114298	34.8413	1.0673		0.413872	0.000134719	38.4901	1.81441		0.413866	0.000202994	54.1998	1.8635
	0.414344	0.000183249	20.3981	0.423594		0.414344	0.00018111	34.8795	1.69488		0.414326	0.00014872	38.5323	2.00737		0.414319	7.48233e-05	54.2592	0.68839
	0.414797	0.000182896	20.4205	0.423705		0.414797	0.000144458	34.9177	1.35484		0.41478	0.000154867	38.5745	2.09491		0.414773	8.65779e-05	54.3187	0.79828
	0.415251	0.000184252	20.4428	0.42778		0.415251	0.000155493	34.9558	1.46153		0.415233	0.000101227	38.6167	1.37232		0.415227	2.51225e-05	54.3781	0.232145
	0.415705	0.000194724	20.4652	0.453082		0.415705	0.000162582	34.994	1.5315		0.415687	0.000127289	38.6589	1.7294		0.41568	0.000223263	54.4375	2.06758
	0.416159	0.000189626	20.4875	0.442183		0.416159	0.000149548	35.0322	1.4118		0.416141	5.37469e-05	38.7011	0.731825		0.416134	0.000207586	54.4969	1.9266
	0.416612	0.000233279	20.5098	0.545164		0.416612	0.000157944	35.0704	1.49432		0.416595	0.000142012	38.7433	1.93787		0.416588	0.000352359	54.5563	3.27737
	0.417066	0.000153983	20.5322	0.360637		0.417066	8.49179e-05	35.1086	0.805162		0.417048	0.000144034	38.7855	1.96975		0.417041	0.00016797	54.6157	1.56573
	0.41752	0.00016961	20.5545	0.3981		0.41752	0.000136923	35.1468	1.30108		0.417502	0.000153071	38.8277	2.09789		0.417495	0.000155755	54.6752	1.45503
	0.417973	0.000180417	20.5768	0.424387		0.417973	0.000161742	35.185	1.54026		0.417956	0.000175249	38.8699	2.40707		0.417949	0.000203083	54.7346	1.90128
	0.418427	0.00022266	20.5992	0.52489		0.418427	0.000162416	35.2232	1.55004		0.418409	0.000116725	38.9121	1.60671		0.418402	0.000179343	54.794	1.68267
	0.418881	0.000195716	20.6215	0.462376		0.418881	0.000101995	35.2614	0.975516		0.418863	7.5424e-05	38.9543	1.04046		0.418856	0.000214179	54.8534	2.01388
	0.419335	0.000163527	20.6438	0.387167		0.419335	0.000172872	35.2996	1.657		0.419317	0.000147596	38.9964	2.04048		0.41931	8.4843e-05	54.9128	0.79949
	0.419788	0.000218292	20.6662	0.517947		0.419788	9.96196e-05	35.3378	0.95693		0.41977	9.83425e-05	39.0386	1.3625		0.419763	0.000150717	54.9722	1.42331
	0.420242	0.000196397	20.6885	0.467003		0.420242	0.000135314	35.376	1.30261		0.420224	0.000119036	39.0808	1.65277		0.420217	7.97152e-05	55.0316	0.754424
	0.420696	0.000236392	20.7108	0.563321		0.420696	0.000101216	35.4142	0.976474		0.420678	8.72928e-05	39.123	1.21465		0.420671	0.000206646	55.091	1.95993
	0.421149	0.000148119	20.7332	0.353729		0.421149	0.000113474	35.4523	1.09709		0.421131	0.000109651	39.1652	1.52904		0.421124	0.00017008	55.1504	1.61659
	0.421603	0.000171715	20.7555	0.410962		0.421603	0.000163846	35.4905	1.58752		0.421585	0.000138035	39.2074	1.929		0.421578	4.18055e-05	55.2099	0.398214
	0.422057	0.000205578	20.7778	0.493066		0.422057	0.000113204	35.5287	1.0992		0.422038	6.92993e-05	39.2496	0.970523		0.422032	0.000184445	55.2693	1.7607
	0.42251	0.000223111	20.8002	0.536268		0.42251	0.000135161	35.5669	1.31523		0.422492	0.000112149	39.2918	1.574		0.422485	8.24513e-05	55.3287	0.788765
	0.422964	0.000194017	20.8225	0.467341		0.422964	0.000164241	35.6051	1.60163		0.422946	0.000117708	39.334	1.65557		0.422939	0.000245569	55.3881	2.35427
	0.423417	0.000180122	20.8448	0.434802		0.423417	0.000134281	35.6433	1.31228		0.423399	0.000163741	39.3761	2.30797		0.423392	0.000136798	55.4475	1.3143
	0.423871	0.000196741	20.8672	0.475938		0.423871	0.000142806	35.6815	1.39858		0.423853	0.000145301	39.4183	2.05245		0.423846	6.68496e-05	55.5069	0.643639
	0.424325	0.000215997	20.8895	0.523638		0.424325	0.000135563	35.7197	1.33049		0.424307	0.000138784	39.4605	1.9646		0.4243	0.000214566	55.5663	2.0703
	0.424778	0.000223541	20.9118	0.543086		0.424778	0.000111905	35.7578	1.10064		0.42476	0.000137397	39.5027	1.94912		0.424753	9.88469e-05	55.6257	0.955793
	0.425232	0.000163108	20.9342	0.397112		0.425232	0.000120939	35.796	1.19204		0.425214	8.62288e-05	39.5449	1.22586		0.425207	0.000211246	55.6851	2.047
	0.425686	0.000253928	20.9565	0.619549		0.425686	0.000150519	35.8342	1.48677		0.425667	0.00010559	39.5871	1.50431		0.42566	0.000266281	55.7445	2.58579
	0.426139	0.00016988	20.9788	0.415367		0.426139	0.000126821	35.8724	1.25536		0.426121	0.00010303	39.6292	1.47097		0.426114	0.000222081	55.8039	2.16118
	0.426593	0.000205744	21.0012	0.504128		0.426593	0.000186168	35.9106	1.84674		0.426575	0.000113827	39.6714	1.62858		0.426568	2.74961e-05	55.8633	0.268148
	0.427046	0.000212352	21.0235	0.521428		0.427046	0.000148683	35.9488	1.47804		0.427028	0.000137478	39.7136	1.97114		0.427021	0.000158574	55.9227	1.54974
	0.4275	0.000199997	21.0458	0.492133		0.4275	3.75736e-05	35.9869	0.374308		0.427482	0.000123588	39.7558	1.77577		0.427475	-1.60221e-05	55.9821	-0.156916
	0.427954	0.000196559	21.0682	0.484701		0.427954	0.000131752	36.0251	1.3153		0.427935	5.56463e-05	39.798	0.801246		0.427928	0.000163214	56.0415	1.60187
	0.428407	0.000171692	21.0905	0.424278		0.428407	8.60133e-05	36.0633	0.860505		0.428389	8.91651e-05	39.8402	1.2866		0.428382	0.000194259	56.1009	1.91061
	0.428861	0.000233722	21.1128	0.578787		0.428861	0.000144261	36.1015	1.44629		0.428842	4.41801e-05	39.8823	0.638844		0.428835	0.000137482	56.1603	1.35504
	0.429314	0.000238145	21.1351	0.590989		0.429314	0.000122388	36.1397	1.2296		0.429296	8.06043e-05	39.9245	1.16801		0.429289	0.00019093	56.2197	1.88582
	0.429768	0.000153887	21.1575	0.382699		0.429768	5.78052e-05	36.1779	0.581981		0.429749	0.000107489	39.9667	1.56088		0.429742	0.000293203	56.2791	2.9021
	0.430221	0.00021645	21.1798	0.539422		0.430221	0.000136014	36.216	1.37228		0.430203	0.000104222	40.0089	1.51663		0.430196	0.000156011	56.3385	1.54744
	0.430675	0.000209903	21.2021	0.52421		0.430675	0.000162468	36.2542	1.64263		0.430657	0.00014409	40.0511	2.1012		0.430649	0.000218517	56.3979	2.172
	0.431128	0.000156726	21.2245	0.39223		0.431128	7.03828e-05	36.2924	0.713106		0.43111	7.19798e-05	40.0932	1.05186		0.431103	0.000145983	56.4572	1.45409
	0.431582	0.000190033	21.2468	0.476587		0.431582	0.00012269	36.3306	1.24569		0.431564	6.38348e-05	40.1354	0.934804		0.431557	5.22781e-05	56.5166	0.521822
	0.432036	0.000173859	21.2691	0.436942		0.432036	0.000152146	36.3688	1.54801		0.432017	2.82594e-05	40.1776	0.414703		0.43201	-2.64335e-05	56.576	-0.264405
	0.432489	0.000221948	21.2914	0.558971		0.432489	0.000127754	36.4069	1.30257		0.432471	8.54176e-05	40.2198	1.25613		0.432464	0.000213336	56.6354	2.1384
	0.432943	0.000231834	21.3138	0.585093		0.432943	0.000144571	36.4451	1.47712		0.432924	5.39684e-05	40.2619	0.79531		0.432917	0.000108765	56.6948	1.09251
	0.433396	0.000234442	21.3361	0.592915		0.433396	0.000112516	36.4833	1.15202		0.433378	0.000127704	40.3041	1.88587		0.433371	9.31836e-05	56.7542	0.937963
	0.43385	0.000177253	21.3584	0.449221		0.43385	0.000182198	36.5215	1.86938		0.433831	9.03747e-05	40.3463	1.3374		0.433824	0.000443175	56.8136	4.47022
	0.434303	0.000165759	21.3807	0.420969		0.434303	0.000125144	36.5596	1.28668		0.434285	0.000113102	40.3885	1.67722		0.434277	0.000194828	56.873	1.96931
	0.434757	0.000188282	21.4031	0.479168		0.434757	0.000185428	36.5978	1.91048		0.434738	0.000137009	40.4306	2.03599		0.434731	0.000364738	56.9324	3.69444
	0.43521	0.000177215	21.4254	0.451945		0.43521	0.000194438	36.636	2.00749		0.435192	0.000139816	40.4728	2.08205		0.435184	0.000267198	56.9918	2.71211
	0.435664	0.000195279	21.4477	0.499052		0.435664	0.000200974	36.6742	2.0793		0.435645	3.26022e-05	40.515	0.486503		0.435638	3.20854e-05	57.0511	0.326352
	0.436117	0.000210664	21.47	0.539492		0.436117	0.000132661	36.7123	1.37538		0.436098	0.000146574	40.5572	2.19179		0.436091	0.000215165	57.1105	2.19308
	0.436571	0.000222428	21.4924	0.570801		0.436571	9.49795e-05	36.7505	0.986764		0.436552	0.000153579	40.5993	2.30132		0.436545	0.0001895	57.1699	1.93551
	0.437024	0.000235175	21.5147	0.604769		0.437024	0.000164219	36.7887	1.70965		0.437005	7.85577e-05	40.6415	1.1796		0.436998	6.26678e-05	57.2293	0.641403
	0.437478	0.000207802	21.537	0.535487		0.437478	0.00016296	36.8269	1.70007		0.437459	8.03961e-05	40.6837	1.20971		0.437452	0.000228381	57.2887	2.34233
	0.437931	0.000205614	21.5593	0.530948		0.437931	0.000172849	36.865	1.80697		0.437912	6.41564e-05	40.7258	0.967358		0.437905	0.000283405	57.3481	2.9127
	0.438384	0.000204528	21.5817	0.529237		0.438384	0.000121167	36.9032	1.26931		0.438366	0.000138717	40.768	2.09593		0.438359	0.000185198	57.4074	1.90732
	0.438838	0.00019854	21.604	0.514807		0.438838	0.000137686	36.9414	1.44535		0.438819	0.000182839	40.8102	2.7683		0.438812	0.000298065	57.4668	3.07607
	0.439291	0.000138625	21.6263	0.360193		0.439291	0.000103683	36.9795	1.09066		0.439273	0.000187991	40.8523	2.85219		0.439265	-2.20907e-05	57.5262	-0.22845
	0.439745	0.000178186	21.6486	0.46394		0.439745	0.00013574	37.0177	1.43081		0.439726	0.000108109	40.8945	1.64361		0.439719	0.000166159	57.5856	1.72188
	0.440198	0.000196769	21.671	0.513383		0.440198	0.000152916	37.0559	1.61519		0.440179	0.000171274	40.9367	2.6093		0.440172	0.000244422	57.645	2.53812
	0.440652	0.000220924	21.6933	0.577591		0.440652	7.84662e-05	37.0941	0.830516		0.440633	0.000142421	40.9789	2.1742		0.440626	9.165e-05	57.7043	0.953672
	0.441105	0.000218284	21.7156	0.571864		0.441105	0.000161836	37.1322	1.71646		0.441086	7.82294e-05	41.021	1.19671		0.441079	4.33715e-05	57.7637	0.452236
	0.441559	0.000192659	21.7379	0.50577		0.441559	0.000175284	37.1704	1.86292		0.44154	4.96942e-05	41.0632	0.76176		0.441532	0.000123349	57.8231	1.28881
	0.442012	0.000208365	21.7602	0.548126		0.442012	4.78358e-05	37.2086	0.509443		0.441993	2.05324e-05	41.1054	0.315386		0.441986	0.000208584	57.8825	2.18387
	0.442465	0.00018877	21.7826	0.497597		0.442465	0.00010282	37.2467	1.09726		0.442446	0.000117907	41.1475	1.81482		0.442439	-0.00012845	57.9418	-1.34762
	0.442919	0.000178707	21.8049	0.472037		0.442919	6.86912e-05	37.2849	0.734554		0.4429	9.70425e-05	41.1897	1.49674		0.442893	0.000124096	58.0012	1.30462
	0.443372	0.000200081	21.8272	0.529578		0.443372	0.000140847	37.3231	1.50924		0.443353	0.000184903	41.2318	2.8577		0.443346	0.000558418	58.0606	5.88264
	0.443826	0.000254121	21.8495	0.673989		0.443826	9.31487e-05	37.3612	1.00017		0.443807	0.000193119	41.274	2.99078		0.443799	0.000156064	58.12	1.64741
	0.444279	0.00019268	21.8719	0.512078		0.444279	0.000101016	37.3994	1.08687		0.44426	7.5037e-05	41.3162	1.16446		0.444253	7.01879e-05	58.1793	0.74242
	0.444732	0.000186049	21.8942	0.495462		0.444732	0.000104235	37.4376	1.1238		0.444713	0.000151631	41.3583	2.35788		0.444706	0.000237583	58.2387	2.51819
	0.445186	0.00020111	21.9165	0.536665		0.445186	0.000134935	37.4757	1.45774		0.445167	7.45071e-05	41.4005	1.16096		0.445159	0.000219177	58.2981	2.32784
	0.445639	0.000175328	21.9388	0.468818		0.445639	0.000127996	37.5139	1.3856		0.44562	9.48738e-05	41.4427	1.48132		0.445613	8.82868e-05	58.3574	0.93959
	0.446092	0.000203789	21.9611	0.54603		0.446092	0.000137872	37.5521	1.49555		0.446073	5.82189e-05	41.4848	0.910855		0.446066	0.000290942	58.4168	3.10265
	0.446546	0.000202911	21.9834	0.544785		0.446546	0.000160814	37.5902	1.74795		0.446527	0.000141978	41.527	2.22582		0.446519	1.06338e-05	58.4762	0.11363
	0.446999	0.000160418	22.0058	0.431572		0.446999	9.08981e-05	37.6284	0.990017		0.44698	0.000131644	41.5691	2.068		0.446973	-5.40035e-05	58.5355	-0.578244
	0.447452	0.000178856	22.0281	0.482153		0.447452	0.000140723	37.6665	1.53579		0.447433	9.49758e-05	41.6113	1.495		0.447426	-0.000114623	58.5949	-1.22982
	0.447906	0.000183308	22.0504	0.495155		0.447906	0.000167899	37.7047	1.8361		0.447887	7.95945e-05	41.6535	1.25543		0.447879	0.000207387	58.6543	2.22962
	0.448359	0.00023293	22.0727	0.63047		0.448359	0.000123041	37.7429	1.34827		0.44834	5.92407e-05	41.6956	0.936285		0.448333	0.000107024	58.7136	1.15294
	0.448812	0.000245308	22.095	0.665316		0.448812	0.000151756	37.781	1.66629		0.448793	0.000105891	41.7378	1.67697		0.448786	7.42772e-05	58.773	0.801792
	0.449266	0.000226032	22.1174	0.614277		0.449266	0.000131732	37.8192	1.44934		0.449247	0.00012294	41.7799	1.9509		0.449239	0.000221963	58.8324	2.40084
	0.449719	0.000148536	22.1397	0.404485		0.449719	0.000170054	37.8574	1.87475		0.4497	0.000142696	41.8221	2.26898		0.449693	0.00012388	58.8917	1.34264
	0.450172	0.000105706	22.162	0.288434		0.450172	0.000172581	37.8955	1.90645		0.450153	0.000206574	41.8642	3.29132		0.450146	0.000273519	58.9511	2.97045
	0.450626	0.000168939	22.1843	0.4619		0.450626	5.09625e-05	37.9337	0.564101		0.450606	3.78692e-05	41.9064	0.604581		0.450599	0.000614051	59.0105	6.6821
	0.451079	0.000153694	22.2066	0.421066		0.451079	0.000187588	37.9718	2.08058		0.45106	0.000164346	41.9486	2.62906		0.451052	0.000156745	59.0698	1.70913
	0.451532	0.000220838	22.2289	0.606232		0.451532	0.000129642	38.01	1.44078		0.451513	0.000110438	41.9907	1.77024		0.451506	0.000291823	59.1292	3.1884
	0.451986	0.000217853	22.2513	0.599239		0.451986	0.000162223	38.0481	1.80649		0.451966	6.95617e-05	42.0329	1.11726		0.451959	0.000117657	59.1885	1.28808
	0.452439	0.00018017	22.2736	0.496582		0.452439	0.000151609	38.0863	1.69168		0.45242	7.96624e-05	42.075	1.28206		0.452412	0.000414008	59.2479	4.54155
	0.452892	0.00016813	22.2959	0.464325		0.452892	0.000169223	38.1245	1.89201		0.452873	9.57235e-05	42.1172	1.54363		0.452865	-7.18013e-05	59.3073	-0.78922
	0.453345	0.000175103	22.3182	0.484552		0.453345	1.55667e-05	38.1626	0.174393		0.453326	6.63876e-05	42.1593	1.07271		0.453319	0.000397121	59.3666	4.37379
	0.453799	0.000129827	22.3405	0.35998		0.453799	9.44571e-05	38.2008	1.06032		0.453779	0.000144875	42.2015	2.34561		0.453772	0.000463327	59.426	5.11317
	0.454252	0.000175131	22.3628	0.486568		0.454252	0.000132094	38.2389	1.48577		0.454233	9.49884e-05	42.2436	1.54099		0.454225	0.000539136	59.4853	5.96167
	0.454705	0.000214984	22.3851	0.598486		0.454705	9.26717e-05	38.2771	1.04444		0.454686	0.000136897	42.2858	2.2253		0.454678	0.000329175	59.5447	3.64723
	0.455158	0.000251436	22.4075	0.701358		0.455158	0.000141681	38.3152	1.59997		0.455139	7.3534e-05	42.3279	1.1977		0.455132	4.4018e-05	59.604	0.488688
	0.455612	0.000189286	22.4298	0.529049		0.455612	7.9386e-05	38.3534	0.898273		0.455592	2.11367e-07	42.3701	0.00344955		0.455585	0.000245648	59.6634	2.73262
	0.456065	0.000204952	22.4521	0.573975		0.456065	4.87992e-05	38.3916	0.553274		0.456045	0.000105636	42.4122	1.72743		0.456038	0.000325627	59.7227	3.62952
	0.456518	0.00013649	22.4744	0.383005		0.456518	0.000149168	38.4297	1.6946		0.456499	0.000136072	42.4544	2.22957		0.456491	0.000248229	59.7821	2.77233
	0.456971	0.000195646	22.4967	0.550094		0.456971	0.000132362	38.4679	1.50666		0.456952	1.83692e-05	42.4965	0.301581		0.456944	0.000150291	59.8414	1.68185
	0.457425	0.000158122	22.519	0.44547		0.457425	7.74368e-05	38.506	0.883204		0.457405	0.000149065	42.5387	2.45217		0.457398	0.00025507	59.9008	2.86006
	0.457878	0.000231678	22.5413	0.653989		0.457878	0.000186551	38.5442	2.13192		0.457858	8.10129e-05	42.5808	1.33533		0.457851	0.000309576	59.9601	3.47811
	0.458331	0.000241761	22.5636	0.683806		0.458331	0.000165412	38.5823	1.89409		0.458311	0.000134656	42.623	2.22392		0.458304	0.00029441	60.0195	3.31427
	0.458784	0.00018065	22.586	0.511968		0.458784	5.85447e-05	38.6205	0.671706		0.458765	0.000100614	42.6651	1.66499		0.458757	-3.2978e-05	60.0788	-0.371978
	0.459238	0.000191419	22.6083	0.54356		0.459238	5.52243e-05	38.6586	0.634862		0.459218	5.7482e-05	42.7073	0.953109		0.45921	0.00022754	60.1382	2.57163
	0.459691	0.000189479	22.6306	0.539112		0.459691	0.00015105	38.6968	1.7399		0.459671	0.000169332	42.7494	2.81324		0.459664	0.000147805	60.1975	1.67377
	0.460144	0.000209743	22.6529	0.597945		0.460144	0.000170479	38.7349	1.96758		0.460124	0.000107857	42.7916	1.79544		0.460117	-2.91102e-05	60.2569	-0.3303
	0.460597	0.000215288	22.6752	0.614964		0.460597	0.000154953	38.7731	1.79191		0.460577	9.3472e-05	42.8337	1.55905		0.46057	-3.23828e-05	60.3162	-0.368157
	0.46105	0.000220605	22.6975	0.631393		0.46105	4.82454e-05	38.8112	0.559019		0.461031	9.05952e-05	42.8758	1.51404		0.461023	9.53079e-05	60.3756	1.08568
	0.461503	0.000250586	22.7198	0.71861		0.461503	0.000136341	38.8494	1.58289		0.461484	8.14513e-05	42.918	1.3639		0.461476	4.73552e-05	60.4349	0.540497
	0.461957	0.000204803	22.7421	0.588472		0.461957	9.18983e-05	38.8875	1.06902		0.461937	7.93167e-05	42.9601	1.33077		0.461929	0.000218873	60.4943	2.50305
	0.46241	0.000203432	22.7644	0.585679		0.46241	0.000186529	38.9257	2.17407		0.46239	0.000159685	43.0023	2.68444		0.462382	2.06797e-05	60.5536	0.23696
	0.462863	0.00015524	22.7867	0.447813		0.462863	0.000149653	38.9638	1.74769		0.462843	9.36412e-05	43.0444	1.57728		0.462836	1.98046e-05	60.6129	0.227378
	0.463316	0.000192951	22.809	0.557684		0.463316	0.000126341	39.0019	1.47834		0.463296	0.000117023	43.0865	1.97497		0.463289	0.000174058	60.6723	2.00228
	0.463769	0.000173991	22.8314	0.503868		0.463769	0.00010694	39.0401	1.25377		0.463749	0.000146529	43.1287	2.47778		0.463742	0.000203755	60.7316	2.34848
	0.464222	0.000127599	22.8537	0.370244		0.464222	7.64477e-05	39.0782	0.898031		0.464202	5.42953e-05	43.1708	0.91992		0.464195	0.000177628	60.791	2.05135
	0.464675	0.000211175	22.876	0.613944		0.464675	0.000160139	39.1164	1.88483		0.464656	0.00017798	43.213	3.02139		0.464648	8.51776e-05	60.8503	0.9856
	0.465129	0.000201368	22.8983	0.586574		0.465129	0.000146355	39.1545	1.72595		0.465109	0.000186518	43.2551	3.1725		0.465101	0.00015431	60.9096	1.78902
	0.465582	0.00019021	22.9206	0.555152		0.465582	8.51601e-05	39.1927	1.00624		0.465562	0.000181002	43.2972	3.08469		0.465554	6.25043e-05	60.969	0.726069
	0.466035	0.000208896	22.9429	0.610877		0.466035	0.000141504	39.2308	1.67525		0.466015	0.000143538	43.3394	2.45098		0.466007	0.000176006	61.0283	2.04852
	0.466488	0.000159936	22.9652	0.468612		0.466488	0.000141293	39.269	1.67601		0.466468	0.000133627	43.3815	2.28619		0.46646	0.000197334	61.0876	2.30122
	0.466941	0.00017925	22.9875	0.526225		0.466941	7.96795e-05	39.3071	0.94699		0.466921	0.000160949	43.4237	2.75899		0.466913	2.67436e-05	61.147	0.312478
	0.467394	0.000155628	23.0098	0.457763		0.467394	0.000105551	39.3452	1.25691		0.467374	0.000130078	43.4658	2.23413		0.467366	0.000329477	61.2063	3.85716
	0.467847	0.000206702	23.0321	0.609172		0.467847	0.000228329	39.3834	2.72423		0.467827	0.000118691	43.5079	2.0425		0.46782	-5.02156e-05	61.2656	-0.589011
	0.4683	0.000205778	23.0544	0.607623		0.4683	0.000141848	39.4215	1.69569		0.46828	9.33714e-05	43.5501	1.6099		0.468273	0.000285123	61.325	3.35087
	0.468753	0.000205426	23.0767	0.607759		0.468753	0.000136159	39.4597	1.63084		0.468733	0.000178337	43.5922	3.08082		0.468726	2.30213e-05	61.3843	0.271078
	0.469206	0.000173128	23.099	0.513194		0.469206	0.000264984	39.4978	3.17996		0.469186	0.000136839	43.6343	2.36849		0.469179	3.50668e-05	61.4436	0.413713
	0.469659	0.00021618	23.1213	0.642051		0.469659	9.10523e-05	39.5359	1.09479		0.469639	9.42831e-05	43.6765	1.63507		0.469632	5.54147e-07	61.503	0.00655039
	0.470113	0.000228267	23.1436	0.679258		0.470113	0.000107347	39.5741	1.29321		0.470092	0.000123601	43.7186	2.14765		0.470085	2.26995e-05	61.5623	0.268841
	0.470566	0.000154175	23.1659	0.459665		0.470566	0.000207957	39.6122	2.51008		0.470545	-2.13537e-05	43.7607	-0.371748		0.470538	0.000224697	61.6216	2.66633
	0.471019	0.000164713	23.1882	0.492028		0.471019	0.000237073	39.6504	2.86703		0.470998	0.000163713	43.8029	2.85558		0.470991	6.73003e-06	61.681	0.0800146
	0.471472	0.000195214	23.2106	0.584263		0.471472	0.000130382	39.6885	1.5798		0.471452	0.000146717	43.845	2.56405		0.471444	0.000115177	61.7403	1.37199
	0.471925	0.000168863	23.2329	0.506368		0.471925	0.000148432	39.7266	1.80197		0.471905	9.69386e-05	43.8871	1.69738		0.471897	-2.50839e-05	61.7996	-0.299376
	0.472378	0.000261287	23.2552	0.785027		0.472378	0.000235922	39.7648	2.86961		0.472358	8.58183e-05	43.9293	1.50555		0.47235	0.000489273	61.8589	5.85068
	0.472831	0.000167762	23.2775	0.505003		0.472831	9.17418e-05	39.8029	1.11803		0.472811	9.03136e-05	43.9714	1.58745		0.472803	6.23296e-05	61.9183	0.746762
	0.473284	0.000280127	23.2998	0.844862		0.473284	0.000127011	39.841	1.55081		0.473264	0.000125117	44.0135	2.20342		0.473256	0.000118009	61.9776	1.41656
	0.473737	0.000204391	23.3221	0.617623		0.473737	8.85966e-05	39.8792	1.08384		0.473717	0.000204506	44.0556	3.60842		0.473709	0.000305342	62.0369	3.67228
	0.47419	0.000201262	23.3444	0.609332		0.47419	0.000195938	39.9173	2.40159		0.47417	7.9251e-05	44.0978	1.40102		0.474162	3.57492e-05	62.0962	0.430771
	0.474643	0.000163245	23.3667	0.495177		0.474643	7.61326e-05	39.9554	0.934929		0.474623	0.000154496	44.1399	2.73646		0.474615	0.000503482	62.1556	6.07847
	0.475096	0.000110784	23.389	0.336687		0.475096	0.000167567	39.9936	2.0617		0.475075	5.01614e-05	44.182	0.89016		0.475068	0.000280736	62.2149	3.39576
	0.475549	5.41683e-05	23.4113	0.164939		0.475549	0.000278841	40.0317	3.43733		0.475528	0.000106408	44.2241	1.89192		0.475521	9.43963e-05	62.2742	1.14399
	0.476002	0.000169754	23.4336	0.517876		0.476002	0.000102893	40.0698	1.27081		0.475981	8.15479e-05	44.2663	1.45267		0.475974	0.00033724	62.3335	4.0948
	0.476455	0.000181193	23.4559	0.553824		0.476455	0.000125148	40.108	1.54861		0.476434	0.00017128	44.3084	3.05693		0.476427	0.000594182	62.3928	7.22834
	0.476908	0.000207045	23.4782	0.634047		0.476908	5.72155e-05	40.1461	0.709344		0.476887	0.000108028	44.3505	1.93171		0.47688	-9.34359e-05	62.4521	-1.13883
	0.477361	0.000185463	23.5005	0.569034		0.477361	0.000146592	40.1842	1.82086		0.47734	0.000249801	44.3926	4.47531		0.477332	-0.000138736	62.5115	-1.69417
	0.477814	0.000173442	23.5228	0.533161		0.477814	7.59845e-05	40.2224	0.94562		0.477793	0.000158565	44.4348	2.84616		0.477785	0.000211901	62.5708	2.59254
	0.478267	0.000293804	23.5451	0.904869		0.478267	0.000171828	40.2605	2.14244		0.478246	0.000219206	44.4769	3.94211		0.478238	-6.8265e-05	62.6301	-0.836786
	0.47872	0.000168018	23.5674	0.518447		0.47872	7.54602e-05	40.2986	0.942659		0.478699	0.000164356	44.519	2.96132		0.478691	4.36083e-05	62.6894	0.53556
	0.479173	0.000243699	23.5897	0.753399		0.479173	0.000222066	40.3367	2.77933		0.479152	2.4422e-05	44.5611	0.44086		0.479144	0.00016448	62.7487	2.02382
	0.479625	0.000166612	23.612	0.516057		0.479625	3.91679e-05	40.3749	0.491145		0.479605	0.000100121	44.6033	1.81077		0.479597	0.000379887	62.808	4.68312
	0.480078	0.000124853	23.6343	0.387444		0.480078	5.96224e-05	40.413	0.749046		0.480058	8.15525e-05	44.6454	1.47774		0.48005	0.000337687	62.8673	4.17076
	0.480531	0.000215629	23.6566	0.670406		0.480531	0.000117195	40.4511	1.47512		0.480511	0.000119553	44.6875	2.1704		0.480503	-4.63139e-05	62.9267	-0.5731
	0.480984	0.00022597	23.6789	0.703882		0.480984	0.000116967	40.4893	1.47502		0.480964	0.000143324	44.7296	2.60685		0.480956	0.000301007	62.986	3.73177
	0.481437	0.000152968	23.7011	0.477384		0.481437	8.9129e-05	40.5274	1.12609		0.481417	0.000107712	44.7717	1.96282		0.481409	-0.000172582	63.0453	-2.14364
	0.48189	0.000228308	23.7234	0.713845		0.48189	0.000203512	40.5655	2.57608		0.481869	7.01523e-05	44.8139	1.28078		0.481862	0.000125909	63.1046	1.56686
	0.482343	0.000213906	23.7457	0.670073		0.482343	7.838e-05	40.6036	0.994012		0.482322	0.000191008	44.856	3.49381		0.482314	-0.000147474	63.1639	-1.83867
	0.482796	0.000224763	23.768	0.705406		0.482796	5.66531e-05	40.6418	0.719823		0.482775	7.64311e-05	44.8981	1.40066		0.482767	-8.82173e-05	63.2232	-1.10194
	0.483249	0.000254419	23.7903	0.799977		0.483249	0.000172884	40.6799	2.20075		0.483228	0.000141424	44.9402	2.59657		0.48322	0.000241007	63.2825	3.01611
	0.483702	0.000176614	23.8126	0.556376		0.483702	0.000113911	40.718	1.45276		0.483681	0.000134678	44.9823	2.47736		0.483673	-5.0025e-05	63.3418	-0.627218
	0.484154	0.000209563	23.8349	0.661409		0.484154	0.000106133	40.7561	1.3561		0.484134	0.000124977	45.0244	2.30321		0.484126	0.000102757	63.4011	1.29079
	0.484607	0.000198914	23.8572	0.628973		0.484607	0.00014123	40.7942	1.80793		0.484587	7.57932e-05	45.0666	1.39941		0.484579	0.000330843	63.4604	4.16369
	0.48506	0.000166205	23.8795	0.52653		0.48506	0.000197816	40.8324	2.53704		0.485039	0.0001426	45.1087	2.63783		0.485032	-0.000174653	63.5197	-2.20213
	0.485513	0.000118627	23.9018	0.376507		0.485513	0.000120908	40.8705	1.55357		0.485492	7.91017e-05	45.1508	1.46597		0.485484	0.000338931	63.579	4.28144
	0.485966	0.000185195	23.9241	0.588882		0.485966	0.000155576	40.9086	2.00276		0.485945	0.000123849	45.1929	2.29954		0.485937	0.000257215	63.6383	3.25525
	0.486419	0.000152594	23.9464	0.486121		0.486419	0.000219777	40.9467	2.83451		0.486398	4.55887e-05	45.235	0.848034		0.48639	-3.88662e-05	63.6976	-0.492798
	0.486872	0.000123557	23.9687	0.39435		0.486872	1.0748e-05	40.9848	0.138878		0.486851	0.000129702	45.2771	2.41719		0.486843	0.000435167	63.7569	5.5279
	0.487324	0.000228012	23.991	0.72909		0.487324	5.82393e-05	41.023	0.753923		0.487304	-1.16107e-05	45.3192	-0.216786		0.487296	8.97369e-05	63.8162	1.14205
	0.487777	0.000264756	24.0133	0.848155		0.487777	0.000157715	41.0611	2.04546		0.487756	0.000117705	45.3613	2.20177		0.487748	-0.000107608	63.8755	-1.37203
	0.48823	0.000185955	24.0356	0.59682		0.48823	0.000136669	41.0992	1.7758		0.488209	0.000120702	45.4035	2.26203		0.488201	0.000327163	63.9348	4.17917
	0.488683	9.19169e-05	24.0579	0.295554		0.488683	0.000287771	41.1373	3.74607		0.488662	0.000195206	45.4456	3.66508		0.488654	-4.39033e-05	63.9941	-0.561859
	0.489136	0.000256332	24.0801	0.82575		0.489136	0.000173315	41.1754	2.26032		0.489115	0.000109111	45.4877	2.05241		0.489107	-2.82249e-05	64.0534	-0.361881
	0.489588	0.000250409	24.1024	0.808165		0.489588	3.52631e-05	41.2136	0.460742		0.489568	2.85851e-05	45.5298	0.53869		0.48956	-0.000208578	64.1127	-2.67921
	0.490041	0.000230938	24.1247	0.746702		0.490041	0.000163089	41.2517	2.13484		0.49002	0.000143609	45.5719	2.71133		0.490012	0.000385982	64.172	4.96717
	0.490494	0.000165906	24.147	0.537424		0.490494	0.000200736	41.2898	2.63249		0.490473	0.000156288	45.614	2.95617		0.490465	0.000409889	64.2313	5.28457
	0.490947	0.000112166	24.1693	0.364013		0.490947	6.92414e-05	41.3279	0.909723		0.490926	4.58847e-05	45.6561	0.869506		0.490918	0.000556375	64.2906	7.18643
	0.4914	0.000187211	24.1916	0.608678		0.4914	1.87342e-05	41.366	0.246593		0.491379	-1.59841e-05	45.6982	-0.303454		0.491371	0.00021768	64.3499	2.81685
	0.491852	0.000213614	24.2139	0.695804		0.491852	1.79427e-05	41.4041	0.236609		0.491831	0.000101394	45.7403	1.92849		0.491823	3.07274e-05	64.4092	0.398356
	0.492305	0.000170206	24.2362	0.555431		0.492305	0.000107556	41.4422	1.42095		0.492284	9.34911e-05	45.7824	1.78146		0.492276	-3.05395e-05	64.4685	-0.396649
	0.492758	0.000210047	24.2585	0.686707		0.492758	9.49445e-05	41.4804	1.25664		0.492737	0.000131083	45.8245	2.50237		0.492729	0.000301799	64.5278	3.927
	0.493211	0.000167459	24.2808	0.548479		0.493211	0.000159659	41.5185	2.11706		0.49319	-6.74313e-06	45.8666	-0.128962		0.493182	-1.29617e-05	64.5871	-0.168967
	0.493663	0.000156675	24.3031	0.514101		0.493663	6.28884e-05	41.5566	0.835424		0.493642	0.000251042	45.9087	4.80998		0.493634	0.00028138	64.6463	3.67478
	0.494116	5.74797e-05	24.3253	0.188956		0.494116	4.97161e-05	41.5947	0.661652		0.494095	0.000210921	45.9508	4.04868		0.494087	9.79726e-05	64.7056	1.28185
	0.494569	0.000151939	24.3476	0.500393		0.494569	0.000105228	41.6328	1.40301		0.494548	0.000145781	45.9929	2.80344		0.49454	0.000273626	64.7649	3.58664
	0.495022	0.00017709	24.3699	0.584293		0.495022	0.000102626	41.6709	1.37082		0.495	0.000160973	46.035	3.10125		0.494992	-2.94056e-05	64.8242	-0.386148
	0.495474	0.000266241	24.3922	0.880046		0.495474	0.000179706	41.709	2.4048		0.495453	0.000155918	46.0771	3.00936		0.495445	4.48116e-05	64.8835	0.589535
	0.495927	0.000198571	24.4145	0.657565		0.495927	8.19084e-05	41.7471	1.09809		0.495906	0.0001394	46.1192	2.69546		0.495898	3.29428e-05	64.9428	0.434182
	0.49638	7.68579e-05	24.4368	0.254979		0.49638	4.97792e-05	41.7852	0.668575		0.496359	0.000111386	46.1613	2.15772		0.49635	0.000223285	65.0021	2.94824
	0.496832	0.000193831	24.4591	0.644215		0.496832	0.00018713	41.8234	2.5179		0.496811	0.000235613	46.2034	4.57251		0.496803	0.000271558	65.0613	3.59218
	0.497285	0.00017591	24.4813	0.585718		0.497285	0.000191601	41.8615	2.58275		0.497264	6.43604e-05	46.2455	1.25131		0.497256	0.000201292	65.1206	2.66756
	0.497738	0.000164896	24.5036	0.550046		0.497738	0.000153543	41.8996	2.07351		0.497717	6.95585e-05	46.2876	1.35484		0.497708	0.000183323	65.1799	2.43386
	0.498191	0.000225574	24.5259	0.753819		0.498191	0.00011908	41.9377	1.61104		0.498169	4.92661e-05	46.3297	0.961337		0.498161	1.55892e-05	65.2392	0.207344
	0.498643	0.000249075	24.5482	0.833866		0.498643	0.000133611	41.9758	1.81091		0.498622	3.35185e-05	46.3718	0.655241		0.498614	0.000380673	65.2985	5.07233
	0.499096	0.000183297	24.5705	0.614767		0.499096	2.60248e-05	42.0139	0.35337		0.499075	0.00010607	46.4139	2.07729		0.499066	0.000151774	65.3577	2.02602
	0.499549	0.000104754	24.5928	0.351978		0.499549	0.000100064	42.052	1.36116		0.499527	3.02014e-05	46.456	0.592541		0.499519	1.63385e-05	65.417	0.218496
	0.500001	0.00028324	24.6151	0.953419		0.500001	0.000179488	42.0901	2.44597		0.49998	6.03951e-05	46.4981	1.18708		0.499972	0.000185855	65.4763	2.48995
	0.500454	0.000216279	24.6373	0.729339		0.500454	0.000195057	42.1282	2.66296		0.500432	0.00013957	46.5402	2.74825		0.500424	6.19946e-05	65.5356	0.832067
	0.500907	0.000155728	24.6596	0.526098		0.500907	0.000126486	42.1663	1.72993		0.500885	7.04223e-05	46.5823	1.38918		0.500877	2.07067e-06	65.5948	0.0278419
	0.501359	0.000111532	24.6819	0.377471		0.501359	0.000236105	42.2044	3.23502		0.501338	0.000176757	46.6244	3.4931		0.50133	0.000149668	65.6541	2.01606
	0.501812	0.000125912	24.7042	0.426908		0.501812	0.000164291	42.2425	2.25512		0.50179	0.000198977	46.6665	3.93932		0.501782	0.000322244	65.7134	4.34854
	0.502264	0.000144379	24.7265	0.490405		0.502264	0.000127873	42.2806	1.75841		0.502243	7.21761e-05	46.7086	1.43151		0.502235	-1.30938e-05	65.7727	-0.177013
	0.502717	0.000224253	24.7488	0.763084		0.502717	6.37616e-05	42.3187	0.878377		0.502696	3.93941e-05	46.7507	0.782734		0.502687	0.000199802	65.8319	2.70597
	0.50317	0.000160521	24.771	0.547201		0.50317	0.000182938	42.3568	2.52468		0.503148	0.000134003	46.7928	2.66735		0.50314	-0.000116103	65.8912	-1.57524
	0.503622	0.000209149	24.7933	0.714253		0.503622	0.0001425	42.3949	1.97015		0.503601	4.78966e-05	46.8349	0.955104		0.503593	0.000264586	65.9505	3.59628
	0.504075	0.00020198	24.8156	0.691013		0.504075	0.000182893	42.433	2.53315		0.504053	1.66193e-05	46.877	0.332001		0.504045	-1.47885e-05	66.0097	-0.201368
	0.504527	0.000199442	24.8379	0.683555		0.504527	0.000282828	42.4711	3.92434		0.504506	0.000164397	46.919	3.29002		0.504498	-0.000109419	66.069	-1.49258
	0.50498	0.000220212	24.8602	0.756094		0.50498	0.000107782	42.5092	1.4982		0.504958	3.09007e-05	46.9611	0.619516		0.50495	6.10658e-05	66.1283	0.834493
	0.505433	0.000125258	24.8824	0.430842		0.505433	9.09216e-05	42.5473	1.2661		0.505411	0.000137785	47.0032	2.76736		0.505403	-0.000110333	66.1875	-1.51046
	0.505885	0.000163246	24.9047	0.562515		0.505885	-6.74776e-05	42.5854	-0.941321		0.505864	0.000174746	47.0453	3.516		0.505855	0.000496472	66.2468	6.80887
	0.506338	0.000281266	24.927	0.970923		0.506338	8.92813e-05	42.6235	1.24772		0.506316	2.75446e-05	47.0874	0.555206		0.506308	-0.000101266	66.3061	-1.3913
	0.50679	0.000215435	24.9493	0.745006		0.50679	9.92517e-05	42.6616	1.38953		0.506769	0.000196498	47.1295	3.96781		0.50676	0.000364646	66.3653	5.01885
	0.507243	0.000181608	24.9716	0.629152		0.507243	0.000192794	42.6997	2.70396		0.507221	0.000118373	47.1716	2.39453		0.507213	-0.000191858	66.4246	-2.64538
	0.507695	0.000103598	24.9938	0.35954		0.507695	7.36083e-05	42.7378	1.03421		0.507674	0.000293756	47.2137	5.95291		0.507665	0.000116407	66.4839	1.60791
	0.508148	0.000203835	25.0161	0.708672		0.508148	0.000200087	42.7759	2.81627		0.508126	0.000209266	47.2557	4.24829		0.508118	0.000544134	66.5431	7.52944
	0.508601	0.000206654	25.0384	0.719755		0.508601	-3.64775e-05	42.814	-0.514343		0.508579	-0.000114648	47.2978	-2.33161		0.50857	-9.31869e-05	66.6024	-1.29177
	0.509053	0.000238061	25.0607	0.830618		0.509053	0.000198512	42.8521	2.80406		0.509031	0.000125152	47.3399	2.54976		0.509023	0.000207123	66.6617	2.87628
	0.509506	9.26801e-05	25.083	0.323945		0.509506	2.051e-05	42.8902	0.290227		0.509484	0.000131903	47.382	2.69208		0.509476	-0.000166889	66.7209	-2.32168
	0.509958	0.000201519	25.1052	0.705622		0.509958	1.28113e-05	42.9283	0.181609		0.509936	0.000175347	47.4241	3.58512		0.509928	2.24413e-05	66.7802	0.312747
	0.510411	0.000157871	25.1275	0.55377		0.510411	1.02161e-06	42.9664	0.0145077		0.510389	0.000115805	47.4662	2.37194		0.51038	0.000804204	66.8394	11.2275
	0.510863	0.000209358	25.1498	0.735675		0.510863	0.00018299	43.0045	2.60322		0.510841	0.000260093	47.5082	5.33671		0.510833	-5.39515e-05	66.8987	-0.754552
	0.511316	7.61029e-05	25.1721	0.267896		0.511316	0.000185421	43.0426	2.64248		0.511294	0.000203106	47.5503	4.17482		0.511285	0.000457985	66.9579	6.41661
	0.511768	0.000174728	25.1943	0.616164		0.511768	2.1074e-05	43.0806	0.300863		0.511746	0.000222952	47.5924	4.59085		0.511738	0.000631084	67.0172	8.85747
	0.512221	6.6115e-05	25.2166	0.233562		0.512221	0.000128765	43.1187	1.84157		0.512199	-9.07303e-05	47.6345	-1.87155		0.51219	0.000561258	67.0765	7.89137
	0.512673	0.000266819	25.2389	0.944244		0.512673	0.000216356	43.1568	3.09973		0.512651	3.49118e-06	47.6766	0.0721422		0.512643	0.000811655	67.1357	11.4322
	0.513126	0.00014465	25.2612	0.512805		0.513126	0.000107589	43.1949	1.54415		0.513104	0.000317202	47.7186	6.56628		0.513095	-0.000258918	67.195	-3.65331
	0.513578	0.000250681	25.2834	0.89027		0.513578	7.29723e-05	43.233	1.04917		0.513556	0.000106531	47.7607	2.20914		0.513548	0.000269915	67.2542	3.81518
	0.514031	0.000162412	25.3057	0.577807		0.514031	0.000221692	43.2711	3.19303		0.514009	0.000164507	47.8028	3.41742		0.514	0.000408823	67.3135	5.7888
	0.514483	0.000268706	25.328	0.957649		0.514483	0.00022322	43.3092	3.2207		0.514461	0.000213824	47.8449	4.44975		0.514453	-0.00021019	67.3727	-2.98147
	0.514935	0.00020376	25.3503	0.727464		0.514935	9.58489e-05	43.3473	1.38537		0.514913	-1.95527e-05	47.8869	-0.407613		0.514905	4.15719e-05	67.432	0.590719
	0.515388	0.000268492	25.3725	0.960256		0.515388	1.7148e-05	43.3854	0.248289		0.515366	-2.00813e-05	47.929	-0.419369		0.515357	2.89111e-05	67.4912	0.411537
	0.51584	0.000162037	25.3948	0.580538		0.51584	4.13613e-05	43.4234	0.599929		0.515818	0.000132225	47.9711	2.76617		0.51581	2.99392e-05	67.5505	0.42692
	0.516293	0.000192061	25.4171	0.689318		0.516293	0.000117628	43.4615	1.70914		0.516271	0.000180997	48.0132	3.79315		0.516262	0.000404687	67.6097	5.7808
	0.516745	0.000171492	25.4394	0.616573		0.516745	9.58991e-05	43.4996	1.39586		0.516723	0.000109425	48.0552	2.29723		0.516715	0.000451504	67.6689	6.46086
	0.517198	0.000125964	25.4616	0.453678		0.517198	3.09058e-05	43.5377	0.450637		0.517175	0.000206986	48.0973	4.35301		0.517167	0.000376006	67.7282	5.38994
	0.51765	0.000337403	25.4839	1.21733		0.51765	0.000210089	43.5758	3.06868		0.517628	0.000226011	48.1394	4.76144		0.517619	0.000467713	67.7874	6.71627
	0.518102	0.00011745	25.5062	0.424495		0.518102	0.000216505	43.6139	3.16791		0.51808	7.18123e-05	48.1815	1.51554		0.518072	-0.000421483	67.8467	-6.063
	0.518555	3.92887e-05	25.5285	0.142247		0.518555	4.72676e-05	43.6519	0.692831		0.518533	6.63537e-05	48.2235	1.40278		0.518524	0.00023734	67.9059	3.42007
	0.519007	0.000228186	25.5507	0.827605		0.519007	-5.24639e-05	43.69	-0.77034		0.518985	0.000399463	48.2656	8.45979		0.518977	0.000569902	67.9652	8.22665
	0.51946	0.000195557	25.573	0.710501		0.51946	5.1797e-05	43.7281	0.761873		0.519437	2.64028e-05	48.3077	0.560132		0.519429	0.000166239	68.0244	2.40387
	0.519912	0.000209389	25.5953	0.762079		0.519912	0.000141029	43.7662	2.07799		0.51989	0.000214864	48.3497	4.56625		0.519881	-0.000504783	68.0836	-7.31206
	0.520364	0.000171335	25.6175	0.624665		0.520364	0.000141305	43.8043	2.08567		0.520342	0.000191184	48.3918	4.07007		0.520334	-0.000163157	68.1429	-2.36754
	0.520817	6.30729e-05	25.6398	0.230356		0.520817	0.000235688	43.8423	3.48483		0.520794	0.000111089	48.4339	2.36907		0.520786	-0.000345837	68.2021	-5.02709
	0.521269	0.000212146	25.6621	0.77615		0.521269	5.67038e-05	43.8804	0.839867		0.521247	0.000260862	48.4759	5.57276		0.521238	-0.000277444	68.2614	-4.03994
	0.521721	0.000191218	25.6843	0.7008		0.521721	0.000435799	43.9185	6.46604		0.521699	0.000371569	48.518	7.95157		0.521691	3.87368e-05	68.3206	0.565037
	0.522174	0.000329853	25.7066	1.21098		0.522174	0.000234335	43.9566	3.4829		0.522151	0.000124971	48.5601	2.67901		0.522143	0.0002112	68.3798	3.08603
	0.522626	0.000235732	25.7289	0.866938		0.522626	0.000100129	43.9947	1.4908		0.522604	0.000122604	48.6021	2.63283		0.522595	0.000152237	68.4391	2.22833
	0.523078	0.000288586	25.7512	1.06315		0.523078	0.000114749	44.0327	1.71142		0.523056	0.000146856	48.6442	3.15909		0.523048	0.000378855	68.4983	5.55498
	0.523531	0.000296145	25.7734	1.09289		0.523531	3.53442e-05	44.0708	0.528052		0.523508	0.000136861	48.6863	2.94918		0.5235	0.000165727	68.5575	2.43419
	0.523983	0.00018294	25.7957	0.676287		0.523983	0.000109412	44.1089	1.63747		0.523961	0.000141685	48.7283	3.0584		0.523952	0.00011495	68.6168	1.6913
	0.524435	0.00013575	25.818	0.502702		0.524435	0.000171575	44.147	2.57225		0.524413	9.21656e-05	48.7704	1.99292		0.524404	-0.000218675	68.676	-3.223
	0.524888	0.000286896	25.8402	1.06425		0.524888	0.000242393	44.185	3.64021		0.524865	0.000271822	48.8125	5.8878		0.524857	0.000101793	68.7352	1.50288
	0.52534	0.000244267	25.8625	0.907679		0.52534	0.000216288	44.2231	3.25378		0.525318	1.31415e-05	48.8545	0.285143		0.525309	-7.09039e-05	68.7945	-1.04864
	0.525792	0.000244452	25.8848	0.909934		0.525792	-5.86286e-05	44.2612	-0.883512		0.52577	0.000109447	48.8966	2.37885		0.525761	0.000287379	68.8537	4.25755
	0.526245	0.000211986	25.907	0.79044		0.526245	-0.00012955	44.2993	-1.95564		0.526222	0.000375035	48.9387	8.1655		0.526213	0.000494423	68.9129	7.33753
	0.526697	0.000431972	25.9293	1.61348		0.526697	0.000126135	44.3373	1.90736		0.526674	3.68091e-05	48.9807	0.802809		0.526666	-0.000481242	68.9721	-7.15419
	0.527149	7.05646e-05	25.9516	0.264022		0.527149	0.000369726	44.3754	5.60044		0.527127	0.000246654	49.0228	5.38878		0.527118	0.000152041	69.0314	2.26414
	0.527601	0.000234854	25.9738	0.880233		0.527601	-0.00015873	44.4135	-2.4085		0.527579	0.000245243	49.0648	5.36715		0.52757	0.00017743	69.0906	2.64676
	0.528054	0.000212933	25.9961	0.799442		0.528054	0.000220792	44.4516	3.35594		0.528031	0.000204163	49.1069	4.47579		0.528022	0.000550403	69.1498	8.22457
	0.528506	0.000316766	26.0183	1.19131		0.528506	-0.000126227	44.4896	-1.92188		0.528483	0.000155305	49.1489	3.41053		0.528475	0.000374396	69.209	5.60411
	0.528958	0.000238866	26.0406	0.89988		0.528958	0.000353186	44.5277	5.38668		0.528936	0.000232619	49.191	5.11709		0.528927	0.000242836	69.2683	3.64109
	0.52941	0.000247594	26.0629	0.934354		0.52941	8.09873e-05	44.5658	1.2373		0.529388	-1.92059e-07	49.2331	-0.00423209		0.529379	-0.000493915	69.3275	-7.41845
	0.529863	0.000138862	26.0851	0.524924		0.529863	8.3913e-05	44.6038	1.28419		0.52984	0.000205012	49.2751	4.52525		0.529831	2.93484e-05	69.3867	0.441558
	0.530315	0.000121822	26.1074	0.461297		0.530315	-2.85723e-05	44.6419	-0.438014		0.530292	0.000210747	49.3172	4.65977		0.530284	0.000167505	69.4459	2.52448
	0.530767	0.000215955	26.1297	0.819141		0.530767	0.000244812	44.68	3.75938		0.530744	-3.12785e-05	49.3592	-0.692772		0.530736	0.000241629	69.5052	3.64782
	0.531219	9.89936e-06	26.1519	0.0376133		0.531219	0.000258467	44.718	3.97583		0.531197	6.3455e-05	49.4013	1.40783		0.531188	0.000170618	69.5644	2.58017
	0.531672	0.000266921	26.1742	1.01591		0.531672	-0.000143446	44.7561	-2.2103		0.531649	-5.7028e-05	49.4433	-1.26739		0.53164	0.000894984	69.6236	13.5575
	0.532124	0.000224003	26.1965	0.854015		0.532124	-3.06884e-05	44.7942	-0.473667		0.532101	9.02222e-05	49.4854	2.00851		0.532092	-0.000992432	69.6828	-15.0592
	0.532576	0.000208834	26.2187	0.797537		0.532576	0.000266904	44.8322	4.12661		0.532553	0.000367715	49.5274	8.19993		0.532544	-0.000231389	69.742	-3.51708
	0.533028	0.00045848	26.241	1.75391		0.533028	4.41611e-05	44.8703	0.683935		0.533005	0.000233708	49.5695	5.22047		0.532997	0.000865085	69.8012	13.1715
	0.53348	0.000207543	26.2632	0.795302		0.53348	7.41209e-05	44.9084	1.14988		0.533457	8.54147e-05	49.6115	1.9112		0.533449	5.17009e-05	69.8605	0.788517
	0.533932	0.00011624	26.2855	0.446184		0.533932	0.000100674	44.9464	1.56447		0.53391	5.40589e-05	49.6536	1.21165		0.533901	7.55311e-05	69.9197	1.15392
	0.534385	0.000376103	26.3078	1.44611		0.534385	0.000211112	44.9845	3.28621		0.534362	0.000392266	49.6956	8.80694		0.534353	-9.01532e-05	69.9789	-1.37964
	0.534837	1.34817e-05	26.33	0.0519248		0.534837	0.000306692	45.0226	4.78211		0.534814	0.000262807	49.7377	5.91038		0.534805	0.000246158	70.0381	3.7734
	0.535289	5.28109e-05	26.3523	0.203745		0.535289	0.000248789	45.0606	3.88581		0.535266	-7.7029e-05	49.7797	-1.73527		0.535257	-0.000236176	70.0973	-3.6265
	0.535741	0.000538056	26.3745	2.07933		0.535741	0.000326414	45.0987	5.10685		0.535718	0.00011331	49.8218	2.55689		0.535709	0.00117456	70.1565	18.066
	0.536193	0.000333795	26.3968	1.29214		0.536193	0.000286829	45.1367	4.49512		0.53617	0.000344956	49.8638	7.79726		0.536162	0.000412841	70.2157	6.36064
	0.536645	0.000260512	26.4191	1.01016		0.536645	-6.16985e-05	45.1748	-0.968554		0.536622	-0.000181422	49.9059	-4.10771		0.536614	-0.000188801	70.2749	-2.91376
	0.537098	0.000116576	26.4413	0.452798		0.537098	0.000302406	45.2129	4.75522		0.537075	-0.000187436	49.9479	-4.25104		0.537066	0.000193592	70.3341	2.99275
	0.53755	-2.15253e-05	26.4636	-0.0837476		0.53755	0.000128809	45.2509	2.02889		0.537527	0.000593914	49.99	13.4926		0.537518	-0.00173086	70.3933	-26.8025
	0.538002	0.000100535	26.4858	0.391807		0.538002	-1.46542e-05	45.289	-0.231209		0.537979	-0.000192036	50.032	-4.37005		0.53797	-0.000654916	70.4525	-10.1585
	0.538454	0.000201979	26.5081	0.788481		0.538454	0.000131165	45.327	2.07296		0.538431	0.000106554	50.0741	2.42886		0.538422	0.000595211	70.5117	9.24792
	0.538906	0.000226024	26.5303	0.883827		0.538906	0.000215365	45.3651	3.40938		0.538883	-0.000207635	50.1161	-4.74092		0.538874	0.000399056	70.571	6.21063
	0.539358	3.0051e-05	26.5526	0.117707		0.539358	-0.000294313	45.4032	-4.667		0.539335	0.000488951	50.1582	11.1829		0.539326	0.00144241	70.6302	22.4863
	0.53981	0.000390398	26.5749	1.53171		0.53981	0.000771521	45.4412	12.2547		0.539787	-0.000651101	50.2002	-14.9165		0.539778	0.00340738	70.6894	53.2083
	0.540262	0.000455661	26.5971	1.79076		0.540262	0.000127046	45.4793	2.02136
	0.540714	0.000660367	26.6194	2.59961		0.540714	-0.000682922	45.5173	-10.8838
	0.541166	-0.000110712	26.6416	-0.43656		0.541166	0.000177578	45.5554	2.83482
	0.541618	-0.000192599	26.6639	-0.760725		0.541618	-0.000548912	45.5934	-8.77737
	0.54207	-0.000484711	26.6861	-1.9177		0.54207	0.000913656	45.6315	14.6342

## Sheet: Fig. 2C
		FLMyo6 (WT) - ADP.AlF4	FLMyo6 (WT) - NF/high salt	FLMyo6 (L926Q) - ADP.AlF4	FLMyo6 (SAHmimic) - ADP.AlF4
	Rg (Å) (Guinier estimation)	49.23	84.18	132.98	130.96
	standard deviation (Å)	0.92	4.33	0.31	3.93

## Sheet: Fig. 2D
		FLMyo6 (WT)	FLMyo6 (L926Q)	FLMyo6 (SAHmimic)	MDIns2 (WT)
	ATPase rate n=1 (sec-1.Head-1)	0.7	2.97	4.95	7.64
	ATPase rate n=2 (sec-1.Head-1)	0.66	2.98	4.98	7.67
	ATPase rate n=3 (sec-1.Head-1)	0.71	2.87	4.72	7.71
	ATPase rate n=4 (sec-1.Head-1)	0.74	2.89	4.71	7.73
	ATPase rate n=5 (sec-1.Head-1)	0.55	2.72	4.79	7.57
	ATPase rate n=6 (sec-1.Head-1)	0.56	2.69	4.83	7.59
	ATPase rate mean (sec-1.Head-1)	0.65	2.86	4.83	7.65
	Standard deviation (sec-1.Head-1)	0.08	0.12	0.11	0.66

## Sheet: Fig. 3D
									FLMyo6 (WT) + TOM1 SYPRO gels																						FLMyo6 (SAHmimic) + TOM1 SYPRO gels																Estimation of the amount of Myo6 retained by partners


																																															TOM1	FLMyo6 (WT) NF	n=1
																																																	n=2
																																																	n=3
																																																	n=4
																																																	mean
																																																FLMyo6 (SAHmimic) ADP.VO4	n=1
																																																	n=2
																																																	mean
																																																FLMyo6 (WT) ADP.VO4	n=1
																																																	n=2
																																																	n=3
																																																	n=4
																																																	mean
																																																FLMyo6 (WT) ADP.VO4 + CaCl2	n=1
																																																	n=2
																																																	n=3
																																																	n=4
																																																	mean


																																															GIPC1	FLMyo6 (WT) NF	n=1
																			FLMyo6 (WT) + GIPC1 SYPRO gels																														n=2
																																																	n=3
																																																	n=4
																																																	mean
																																																FLMyo6 (WT) ADP.VO4	n=1
																																																	n=2
																																																	n=3
																																																	n=4
																																																	mean
																																																FLMyo6 (WT) ADP.VO4 + CaCl2	n=1
																																																	n=2
																																																	n=3
																																																	n=4
																																																	mean
[truncated: 5 more columns]

## Sheet: Fig. 3E
	Construct	0 µM TOM1	0.1 µM TOM1	0.25 µM TOM1	0.5 µM TOM1	1.0 µM TOM1	2.5 µM TOM1
		sec-1head-1	sec-1head-1	sec-1head-1	sec-1head-1	sec-1head-1	sec-1head-1
		(mean±SD)	(mean±SD)	(mean±SD)	(mean±SD)	(mean±SD)	(mean±SD)
	FLMyo6 (WT)	0.61 ± 0.12	0.71 ± 0.18	0.85 ± 0.23	0.88 ± 0.17	0.96 ± 0.25	1.06 ± 0.22
	FLMyo6 (SAHmimic)	4.56 ± 0.41	4.87 ± 0.33	5.18 ± 0.67	5.62 ± 0.65	5.79 ± 0.77	5.83± 0.74
	Construct	0 µM Dab2	0.1 µM Dab2	0.25 µM Dab2	0.5 µM Dab2	1.0 µM Dab2	2.5 µM Dab2
		sec-1head-1	sec-1head-1	sec-1head-1	sec-1head-1	sec-1head-1	sec-1head-1
		(mean±SD)	(mean±SD)	(mean±SD)	(mean±SD)	(mean±SD)	(mean±SD)
	FLMyo6 (WT)	0.59 ± 0.10	0.77 ± 0.25	0.93 ± 0.27	1.08 ± 0.32	1.16 ± 0.28	1.25 ± 0.31
	FLMyo6 (SAHmimic)	4.76 ± 0.31	5.47 ± 0.63	5.48 ± 0.85	5.67 ± 0.68	5.87 ± 0.89	6.01± 0.78
	Construct	0 µM GIPC1	0.1 µM GIPC1	0.25 µM GIPC1	0.5 µM GIPC1	1.0 µM GIPC1	2.5 µM GIPC1
		sec-1head-1	sec-1head-1	sec-1head-1	sec-1head-1	sec-1head-1	sec-1head-1
		(mean±SD)	(mean±SD)	(mean±SD)	(mean±SD)	(mean±SD)	(mean±SD)
	FLMyo6 (WT)	0.65 ± 0.08	1.59 ± 0.25	2.85 ± 0.37	3.48 ± 0.47	3.66 ± 0.35	4.06 ± 0.43
	FLMyo6 (SAHmimic)	4.83 ± 0.11	6.37 ± 0.59	7.28 ± 0.78	7.60 ± 0.75	7.70 ± 0.79	7.81± 0.84
	Construct	0 µM partner
		sec-1head-1
		(mean±SD)
	FLMyo6 (WT)	7.65 ± 0.66
	Actin-activated ATPase activity (mean ± SD; n=6) at 40µM actin determined from 2-3 preps with 2-3 independent assays per prep.

## Sheet: Fig. 4E
										% of Myo6 positive melanosomes
		MST					MST-GIPC					MST-Dab2					MST-TOM1
		FLMyo6 (I1072A)	Jo-Myo6-In (I1072A)	FLMyo6 (I1072A.L926Q)	FLMyo6 (I1072A.SAHmimic)		FLMyo6 (I1072A)	Jo-Myo6-In (I1072A)	FLMyo6 (I1072A.L926Q)	FLMyo6 (I1072A.SAHmimic)		FLMyo6 (I1072A)	Jo-Myo6-In (I1072A)	FLMyo6 (I1072A.L926Q)	FLMyo6 (I1072A.SAHmimic)		FLMyo6 (I1072A)	Jo-Myo6-In (I1072A)	FLMyo6 (I1072A.L926Q)	FLMyo6 (I1072A.SAHmimic)
	cell 1	12	37	19	59		93	82	95	94		3			63			37	50	83
	cell 2	28	12	27	62		85	90	94	96		10		67	88		15		59	56
	cell 3	23	11	57	55		91	83	99	90		12	15	77	75		29	12	54	82
	cell 4	14	29	29	53			68	100	85		5	22	59	80		4	8	89	81
	cell 5	14	19	28	71			81	69	97			2	60	73		32	11	48	100
	cell 6	11		32	60		84	81	95	92		10	2	67	77		26	26	59	87
	cell 7	14	28	62	53		93	88	99	87		37	14	77	87		14	6	51	91
	cell 8	17	12	45	74		85	85	60	99		9	2	77	72		21		51	75
	cell 9	27	14	29	81		89	96	87	97		4	5	93	93			14	69	85
	cell 10		8	45	73		89	99	95	98		16	9	54	91		31	7	44	92
	cell 11	9	19	20	60		91			76			32	64	85		36	23	94	79
	cell 12	22	27	27	63		100		99	98			16	63	85		15		79	93
	cell 13		11	23	58		97	99		90		14	8	62	87		23	27	38	100
	cell 14		5	35	38		98	100		89		7	21		83		12	40	64	81
	cell 15	16	21	55	44		99	99	89	100		6	20	69	69		33	23	42	84
	cell 16		32	73	38		97	97	96	94		11	28	35	75		38	31	40	85
	cell 17	8		67	49		96	99	100	99		22	31	90	79		18	31	65	90
	cell 18	13	14	59	42		97	98	93	96		26	12	72	84		27	36	73	81
	cell 19		14	61	45		97		92	95		21	29	73	82		20	34	41	87
	cell 20	12	33	79	53		91		93	90				78	89		18	16	83	88
	cell 21	4		40	59		92	50	94	78		23			60		41		85	72
	cell 22	26		51	74		99	89	83	95		20	21	88	79			37	57	66
	cell 23	29	39	43	42		86	90	98	97		47	41	66	65		40	28	77	73
	cell 24	4	32	57	79		83	70	89	91		40	50	77	75		40	54	92	51
	cell 25		37	66	70		83	91	90	91			47	81	90		36	41	72	65
	cell 26		35	50	59		100	93	86	90			12	92	57		14	17	74	62
	cell 27	30		69	56		74	93	84	98		39		68	62		19		81
	cell 28	34		60	63		86	90	81	90		33		62	75		30	39	41
	cell 29	24	40	75	74		95	94	83	93		26		59	60		30		42
	cell 30	21	37	59	71		90	95	98	73				63	64		21		51
	Average	17.913	23.5833	48.0667	59.2667		91.4286	88.4615	90.4074	91.9333		19.1739	19.9545	70.1111	76.8		25.2963	26	62.1667	80.3462
	SEM	1.79141	2.31795	3.25221	2.22831		1.2198	2.27375	1.81577	1.23263		2.69361	2.99818	2.46186	1.90968		1.91769	2.69826	3.18043	2.4419

## Sheet: Fig. 5D
		LS: combination of 3 channels
		time (min)	LS triple mutant	time (min)	MW triple mutant		time (min)	LS wild type	time (min)	MW wild type
		-0.120271950824791	-0.109184483963616	33.6707804240752	14627.2435065358		-0.114805284158124	-0.000789620692418767	31.7352716202675	37382.1897801836
		-0.112082165954481	-0.111976211107255	33.6789702089455	13765.3679461859		-0.10661549837658	-0.000783749601873393	31.743461406049	37062.6118423156
		-0.103892381084171	-0.11374605799752	33.6871599938158	13006.2019227353		-0.0984257125950359	-0.000777550846947488	31.7516511918306	36758.7041046309
		-0.0957025962138604	-0.114681505569572	33.6953497786861	12336.2857608743		-0.0902359268134917	-0.000756991249655535	31.7598409776121	36482.092765011
		-0.0875128113435502	-0.114972402988454	33.7035395635564	11744.8226472855		-0.0820461410319474	-0.000710350117836475	31.7680307633937	36227.5777686279
		-0.07932302647324	-0.114802779435269	33.7117293484267	11221.2885163935		-0.0738563552504031	-0.000633968778389861	31.7762205491752	35981.9862104982
		-0.0711332416029298	-0.114327759854955	33.719919133297	10755.5893943027		-0.0656665694688589	-0.000534811005408102	31.7844103349568	35736.8721672017
		-0.0629434567326196	-0.11365051667741	33.7281089181673	10339.0663206741		-0.0574767836873146	-0.000428002291995901	31.7926001207383	35494.3053719442
		-0.0547536718623093	-0.112813794682254	33.7362987030377	9965.44602997858		-0.0492869979057704	-0.000331292418352732	31.8007899065198	35258.2256100043
		-0.0465638869919991	-0.111816027133087	33.744488487908	9631.64016616614		-0.0410972121242261	-0.000259463208752934	31.8089796923014	35027.3015163627
		-0.0383741021216889	-0.11064665114219	33.7526782727783	9334.27705416294		-0.0329074263426819	-0.00021999625956597	31.8171694780829	34797.5225982502
		-0.0301843172513787	-0.109317276622663	33.7608680576486	9067.7192925145		-0.0247176405611376	-0.000210306531956606	31.8253592638645	34568.3159125124
		-0.0219945323810685	-0.10786660906719	33.7690578425189	8830.40591160667		-0.0165278547795934	-0.000217467952151043	31.833549049646	34342.6938834666
		-0.0138047475107582	-0.10634044567085	33.7772476273892	8620.48896274345		-0.00833806899804911	-0.000221994606611028	31.8417388354276	34120.0980485094
		-0.00561496264044802	-0.104768969241071	33.7854374122595	8434.07607805468		-0.000148283216504855	-0.000206310304745628	31.8499286212091	33896.8975217286
		0.0025748222298622	-0.103162192567809	33.7936271971298	8270.21310836174		0.00804150256503941	-0.000164020485534666	31.8581184069906	33670.365774606
		0.0107646071001724	-0.101525798400022	33.8018169820001	8124.15015958593		0.0162312883465837	-0.000102287833221365	31.8663081927722	33436.0115344668
		0.0189543919704826	-0.0998795180997749	33.8100067668705	7993.12447822531		0.0244210741281279	-3.48353709453046E-5	31.8744979785537	33192.6464730834
		0.0271441768407929	-0.098258333086785	33.8181965517408	7873.98307168393		0.0326108599096722	2.70808799607867E-5	31.8826877643353	32943.9039466173
		0.0353339617111031	-0.0966962520762438	33.8263863366111	7765.61775937643		0.0408006456912164	7.6723477706619E-5	31.8908775501168	32692.6402826928
		0.0435237465814133	-0.0952103531921669	33.8345761214814	7668.70244174257		0.0489904314727607	0.000106840917696102	31.8990673358984	32442.8344018175
		0.0517135314517235	-0.0937994759642878	33.8427659063517	7580.1968112876		0.0571802172543049	0.000105872341669458	31.9072571216799	32196.7435417148
		0.0599033163220337	-0.0924565521266148	33.850955691222	7499.59297786535		0.0653700030358492	6.22409202294255E-5	31.9154469074615	31954.2633390887
		0.0680931011923439	-0.0911827797177151	33.8591454760923	7425.54678566153		0.0735597888173934	-2.5996864697629E-5	31.923636693243	31713.1661232996
		0.0762828860626542	-0.0899915332759343	33.8673352609626	7356.5514751102		0.0817495745989377	-0.000145790764459756	31.9318264790246	31472.1545006685
		0.0844726709329644	-0.08889855232764	33.8755250458329	7291.98697309419		0.089939360380482	-0.000273338639987616	31.9400162648061	31231.9999439249
		0.0926624558032746	-0.0879060439779772	33.8837148307032	7230.29505906092		0.0981291461620262	-0.000382574728635995	31.9482060505876	30993.4117144409
		0.100852240673585	-0.0869937731807877	33.8919046155735	7169.4927495797		0.10631893194357	-0.000451161691657972	31.9563958363692	30756.7612976883
		0.109042025543895	-0.0861251247478557	33.9000944004439	7108.88720805746		0.114508717725115	-0.000465337146014586	31.9645856221507	30523.1692559996
		0.117231810414205	-0.0852644654709225	33.9082841853142	7049.10753116134		0.122698503506659	-0.000426339765142838	31.9727754079323	30292.3593748516
		0.125421595284516	-0.0843931446918902	33.9164739701845	6991.33536266007		0.130888289288203	-0.000353400663302715	31.9809651937138	30063.6572825023
		0.133611380154826	-0.0835135494105054	33.9246637550548	6936.75045348959		0.139078075069747	-0.00027635177663028	31.9891549794954	29837.5610866187
		0.141801165025136	-0.0826409971825503	33.9328535399251	6885.43696075707		0.147267860851292	-0.000221027061600447	31.9973447652769	29612.8196322687
		0.149990949895446	-0.0817921576588984	33.9410433247954	6836.50083677108		0.155457646632836	-0.000198393146524226	32.0055345510584	29389.279346915
		0.158180734765756	-0.0809791897003348	33.9492331096657	6789.3381852228		0.16364743241438	-0.000204266437591121	32.01372433684	29167.2634941171
		0.166370519636067	-0.0802111017169979	33.957422894536	6743.99696569242		0.171837218195925	-0.000227171294537133	32.0219141226215	28946.9663156127
		0.174560304506377	-0.0794965777535026	33.9656126794063	6700.57911378988		0.180027003977469	-0.000256767258904054	32.0301039084031	28728.3148496872
		0.182750089376687	-0.0788431586830665	33.9738024642767	6659.36505921446		0.188216789759013	-0.000287399900091828	32.0382936941846	28511.2656516668
		0.190939874246997	-0.0782543121958068	33.981992249147	6620.12820203331		0.196406575540557	-0.0003163908766682	32.0464834799662	28295.8696313392
		0.199129659117308	-0.0777292245587935	33.9901820340173	6581.12977969645		0.204596361322102	-0.000340262983207714	32.0546732657477	28082.0710032376
		0.207319443987618	-0.0772659139947122	33.9983718188876	6540.69285552077		0.212786147103646	-0.000353426480159813	32.0628630515293	27869.9590331133
		0.215509228857928	-0.0768619607415103	34.0065616037579	6497.57591078185		0.22097593288519	-0.000352225046773167	32.0710528373108	27660.1969384052
		0.223699013728238	-0.0765076472566927	34.0147513886282	6451.52684293788		0.229165718666734	-0.000341784546182585	32.0792426230923	27453.6376903424
		0.231888798598548	-0.0761767813947045	34.0229411734985	6403.90512432217		0.237355504448279	-0.000338510395191373	32.0874324088739	27251.0986769988
		0.240078583468859	-0.0758291384742898	34.0311309583688	6355.67790119623		0.245545290229823	-0.000363545160767335	32.0956221946554	27053.1528297934
		0.248268368339169	-0.0754304746347938	34.0393207432391	6306.8067830851		0.253735076011367	-0.000430837636668098	32.103811980437	26859.1412108187
		0.256458153209479	-0.0749756279620677	34.0475105281094	6256.95513198835		0.261924861792911	-0.000538912716226006	32.1120017662185	26668.3272212235
		0.264647938079789	-0.0744932669254663	34.0557003129798	6206.12574682613		0.270114647574456	-0.000672688072901008	32.1201915520001	26480.2725044175
		0.272837722950099	-0.0740292431537784	34.0638900978501	6154.56872868679		0.278304433356	-0.000812949161392804	32.1283813377816	26295.1526782036
		0.28102750782041	-0.0736237378118306	34.0720798827204	6102.37106507982		0.286494219137544	-0.00094515439464802	32.1365711235632	26112.1919335092
		0.28921729269072	-0.0732948667539024	34.0802696675907	6049.12947960787		0.294684004919088	-0.00106263985614127	32.1447609093447	25930.0459495951
		0.29740707756103	-0.0730325387793576	34.088459452461	5994.09384403879		0.302873790700633	-0.00116527554907727	32.1529506951262	25747.5538580232
		0.30559686243134	-0.0728050589575037	34.0966492373313	5936.89163883675		0.311063576482177	-0.00125640662945812	32.1611404809078	25566.9296977675
		0.313786647301651	-0.0725772650869586	34.1048390222016	5877.93733032089		0.319253362263721	-0.00133973721604188	32.1693302666893	25386.779730537
		0.321976432171961	-0.0723275781779464	34.1130288070719	5817.96701820172		0.327443148045265	-0.00141683479792807	32.1775200524709	25206.3189069095
		0.330166217042271	-0.0720489631056986	34.1212185919422	5757.94926217499		0.33563293382681	-0.00148551079621653	32.1857098382524	25026.0134178388
		0.338356001912581	-0.0717378639941877	34.1294083768126	5698.59101384796		0.343822719608354	-0.00153899655713872	32.193899624034	24846.1287125145
		0.346545786782891	-0.071390924009531	34.1375981616829	5639.64916989288		0.352012505389898	-0.00156620478569209	32.2020894098155	24671.9082279551
		0.354735571653202	-0.0710176167700316	34.1457879465532	5581.32544046789		0.360202291171442	-0.00155435048782995	32.2102791955971	24500.3033492062
		0.362925356523512	-0.070652219008877	34.1539777314235	5524.07501580922		0.368392076952987	-0.00149464843689702	32.2184689813786	24331.5779737709
		0.371115141393822	-0.0703447643503586	34.1621675162938	5467.65449654103		0.376581862734531	-0.0013883287582723	32.2266587671601	24166.7300602985
		0.379304926264132	-0.0701343288832749	34.1703573011641	5411.3322077086		0.384771648516075	-0.00124791892086154	32.2348485529417	24007.0361177041
		0.387494711134442	-0.0700274797453219	34.1785470860344	5353.92658431886		0.392961434297619	-0.00109239043579373	32.2430383387232	23851.7690578765
		0.395684496004753	-0.0699979567653162	34.1867368709047	5294.35838969684		0.401151220079164	-0.000940617107068598	32.2512281245048	23700.6387629384
		0.403874280875063	-0.0700038466532726	34.194926655775	5232.67414704652		0.409341005860708	-0.000807700014086701	32.2594179102863	23553.1859218961
		0.412064065745373	-0.0700068998797421	34.2031164406453	5170.35786827219		0.417530791642252	-0.00070399304069015	32.2676076960679	23408.6008453856
		0.420253850615684	-0.0699823209673282				0.425720577423797	-0.000634266330592182	32.2757974818494	23266.5296128871
		0.428443635485994	-0.0699168508948826				0.433910363205341	-0.000596434453112068	32.283987267631	23127.4364244989
		0.436633420356304	-0.0698018126999912				0.442100148986885	-0.000581600161686393	32.2921770534125	22992.2492124333
		0.444823205226614	-0.0696317781019177				0.450289934768429	-0.000576805964593869	32.300366839194	22862.0632445754
		0.453012990096924	-0.0694123344367387				0.458479720549974	-0.000570091931313799	32.3085566249756	22737.3938195949
		0.461202774967235	-0.0691664951465937				0.466669506331518	-0.000555478047084543	32.3167464107571	22617.2468708515
		0.469392559837545	-0.0689278947885473				0.474859292113062	-0.000534273507237758	32.3249361965387	22499.7465642942
		0.477582344707855	-0.0687246409870433				0.483049077894606	-0.000510566421467462	32.3331259823202	22383.7208231838
		0.485772129578165	-0.068567402881774				0.491238863676151	-0.00048365851216725	32.3413157681018	22268.1039739603
		0.493961914448475	-0.0684496566654872				0.499428649457695	-0.000444171381576344	32.3495055538833	22152.6063600718
		0.502151699318786	-0.0683576984230904				0.507618435239239	-0.000378975083818197	32.3576953396649	22037.5388578666
		0.510341484189096	-0.0682817402686808				0.515808221020783	-0.000282243004826493	32.3658851254464	21923.710656521
		0.518531269059406	-0.0682193433288167				0.523998006802328	-0.000162574857278882	32.3740749112279	21811.7986166257
		0.526721053929716	-0.0681690951917091				0.532187792583872	-3.91718517396442E-5	32.3822646970095	21702.1104475115
		0.534910838800026	-0.0681218266907604				0.540377578365416	6.90381370148724E-5	32.390454482791	21594.624207943
		0.543100623670337	-0.0680593919563402				0.54856736414696	0.000152016345845588	32.3986442685726	21488.0023235695
		0.551290408540647	-0.0679640074918782				0.556757149928505	0.000210448595060364	32.4068340543541	21381.3053701912
		0.559480193410957	-0.0678313261109924				0.564946935710049	0.000252589863427324	32.4150238401357	21274.8761704113
		0.567669978281267	-0.0676765842085958				0.573136721491593	0.000288915985747857	32.4232136259172	21169.7772627345
		0.575859763151578	-0.0675285232854195				0.581326507273137	0.000325898679261463	32.4314034116988	21067.1087846164
		0.584049548021888	-0.0674153962883649				0.589516293054682	0.000361579012154964	32.4395931974803	20967.6891420122
		0.592239332892198	-0.0673418431602866				0.597706078836226	0.00038744706817774	32.4477829832618	20871.6539981045
		0.600429117762508	-0.0673223613837384				0.60589586461777	0.000395380944229315	32.4559727690434	20778.3779699183
		0.608618902632818	-0.0673479968335955				0.614085650399314	0.000386015894453608	32.4641625548249	20687.1847817513
		0.616808687503129	-0.0674064495702045				0.622275436180859	0.000368312755967241	32.4723523406065	20597.8470393842
		0.624998472373439	-0.0674841509132385				0.630465221962403	0.000352372276449897	32.480542126388	20509.7814675552
		0.633188257243749	-0.0675629424615716				0.638655007743947	0.000342552331718451	32.4887319121696	20422.622861913
		0.641378042114059	-0.0676205177145369				0.646844793525491	0.000337536782854926	32.4969216979511	20336.2893343624
		0.64956782698437	-0.0676391488408781				0.655034579307036	0.000336590591813661	32.5051114837326	20250.6770138912
		0.65775761185468	-0.0676173999707966				0.66322436508858	0.000343621578726428	32.5133012695142	20166.3199495617
		0.66594739672499	-0.0675705032206837				0.671414150870124	0.000364342088939338	32.5214910552957	20083.9806507557
		0.6741371815953	-0.067519493794777				0.679603936651668	0.000400309148635353	32.5296808410773	20003.8370050409
		0.68232696646561	-0.0674767486847404				0.687793722433213	0.000446499792061064	32.5378706268588	19925.4092742834
		0.690516751335921	-0.0674419329858741				0.695983508214757	0.000493325283762108	32.5460604126404	19848.4907411488
		0.698706536206231	-0.0674097919380642				0.704173293996301	0.00053048726219014	32.5542501984219	19773.3777720173
		0.706896321076541	-0.0673793095201366				0.712363079777845	0.000551711710838449	32.5624399842035	19700.1703221164
		0.715086105946851	-0.0673535762709035				0.72055286555939	0.000558884209858993	32.570629769985	19628.3493440967
		0.723275890817161	-0.0673308786219217				0.728742651340934	0.000562556698607638	32.5788195557665	19556.7961006709
		0.731465675687472	-0.0672989881582829				0.736932437122478	0.000575784341591298	32.5870093415481	19484.9729058387
		0.739655460557782	-0.0672412156047279				0.745122222904023	0.000605111386376065	32.5951991273296	19412.5137197684
		0.747845245428092	-0.067148003901643				0.753312008685567	0.000646115709873371	32.6033889131112	19339.1829734167
		0.756035030298402	-0.0670238610646725				0.761501794467111	0.000685772848035155	32.6115786988927	19266.2386332736
		0.764224815168713	-0.0668863898284994				0.769691580248655	0.000707304217770034	32.6197684846743	19194.9479576278
		0.772414600039023	-0.0667593635112337				0.7778813660302	0.000695208705141704	32.6279582704558	19125.7499744876
		0.780604384909333	-0.0666640644939908				0.786071151811744	0.000641721994424211	32.6361480562374	19058.4952598618
		0.788794169779643	-0.0666108732094598				0.794260937593288	0.000552120044617011	32.6443378420189	18992.2035003561
		0.796983954649954	-0.0665952545235338				0.802450723374832	0.000443279081512601	32.6525276278004	18925.8626853589
		0.805173739520264	-0.0666009720809776				0.810640509156377	0.000334148580449849	32.660717413582	18860.1035292354
		0.813363524390574	-0.0666093902724299				0.818830294937921	0.000235914165219431	32.6689071993635	18794.9365534916
		0.821553309260884	-0.0666086311829426				0.827020080719465	0.000150212435138481	32.6770969851451	18729.2671537717
		0.829743094131194	-0.066597112446247				0.835209866501009	7.5095667301709E-5
		0.837932879001505	-0.0665797726206344				0.843399652282553	1.12520149456434E-5
		0.846122663871815	-0.0665613697730505				0.851589438064098	-3.78154189865625E-5
		0.854312448742125	-0.0665432400215057				0.859779223845642	-7.16183942868312E-5
		0.862502233612435	-0.0665248296805148				0.867969009627186	-9.70281602364766E-5
		0.870692018482745	-0.0665065498355794				0.87615879540873	-0.000125758967007322
		0.878881803353056	-0.0664890922515848				0.884348581190275	-0.000167364110454313
		0.887071588223366	-0.0664696303223411				0.892538366971819	-0.000224289337131993
		0.895261373093676	-0.0664395814290276				0.900728152753363	-0.000292988420112222
		0.903451157963986	-0.0663884916451918				0.908917938534908	-0.000368222166861589
		0.911640942834297	-0.0663109077977863				0.917107724316452	-0.000446468612714902
		0.919830727704607	-0.0662090582981664				0.925297510097996	-0.000525641641025673
		0.928020512574917	-0.0660893397760905				0.93348729587954	-0.000602884696961923
		0.936210297445227	-0.0659574548186655				0.941677081661085	-0.000673940522218271
		0.944400082315537	-0.0658189722456504				0.949866867442629	-0.000734880054442111
		0.952589867185848	-0.0656841409634278				0.958056653224173	-0.000784649967124034
		0.960779652056158	-0.0655690754799193				0.966246439005718	-0.000825610629847207
		0.968969436926468	-0.0654878077365801				0.974436224787262	-0.000861675296736441
		0.977159221796778	-0.0654411530796557				0.982626010568806	-0.000896155414466877
		0.985349006667089	-0.065414166506215				0.99081579635035	-0.000931002212707469
		0.993538791537399	-0.065386292020775				0.999005582131894	-0.000966887496398611
		1.00172857640771	-0.0653460417464323				1.00719536791344	-0.00100308095142699
		1.00991836127802	-0.0652970152064001				1.01538515369498	-0.00103717170721997
		1.01810814614833	-0.0652526232653359				1.02357493947653	-0.00106624271711036
		1.02629793101864	-0.065227022488498				1.03176472525807	-0.0010891808160756
		1.03448771588895	-0.065230220119599				1.03995451103962	-0.00110882782845415
		1.04267750075926	-0.0652696469387757				1.04814429682116	-0.00113204353744247
		1.05086728562957	-0.0653518542292627				1.0563340826027	-0.00116711078051202
		1.05905707049988	-0.0654775979865094				1.06452386838425	-0.00122083482655402
		1.06724685537019	-0.0656332744505093				1.07271365416579	-0.00129572388857459
		1.0754366402405	-0.0657874067641443				1.08090343994734	-0.00138782187716775
		1.08362642511081	-0.0658978003971055				1.08909322572888	-0.00148676172254714
		1.09181620998112	-0.0659272980724026				1.09728301151043	-0.00158023116986744
		1.10000599485143	-0.065859487158504				1.10547279729197	-0.0016616048866613
		1.10819577972174	-0.0657074013746419				1.11366258307351	-0.00173408377691341
		1.11638556459205	-0.0655079710661013				1.12185236885506	-0.0018061395208818
		1.12457534946236	-0.0653051895349126				1.1300421546366	-0.00188281622471848
		1.13276513433267	-0.065131981660929				1.13823194041815	-0.00196169792959059
		1.14095491920298	-0.0650000857708244				1.14642172619969	-0.00203577617154755
		1.14914470407329	-0.0649031351033089				1.15461151198124	-0.00209791426085392
		1.1573344889436	-0.0648278880710645				1.16280129776278	-0.00214220780521813
		1.16552427381391	-0.0647633440576034				1.17099108354432	-0.00216311552705042
		1.17371405868422	-0.064702132856588				1.17918086932587	-0.00215505186281334
		1.18190384355453	-0.0646345767192707				1.18737065510741	-0.00211353002269194
		1.19009362842484	-0.0645435496546304				1.19556044088896	-0.00203695707575121
		1.19828341329515	-0.0644066678230002				1.2037502266705	-0.00192791658160284
		1.20647319816546	-0.0642074847409387				1.21194001245205	-0.00179317685078187
		1.21466298303577	-0.0639475811253501				1.22012979823359	-0.0016422482466933
		1.22285276790608	-0.0636492712385311				1.22831958401513	-0.00148601110123995
		1.2310425527764	-0.0633459393743255				1.23650936979668	-0.00133605021535469
		1.23923233764671	-0.0630667948548521				1.24469915557822	-0.00120343276230979
		1.24742212251702	-0.062826047910021				1.25288894135977	-0.00109591483117702
		1.25561190738733	-0.0626192812233508				1.26107872714131	-0.00101661145509842
		1.26380169225764	-0.0624289655139394				1.26926851292285	-0.000966963501389331
		1.27199147712795	-0.0622366281954405				1.2774582987044	-0.000953007955922428
		1.28018126199826	-0.0620335452419439				1.28564808448594	-0.000988777547905923
		1.28837104686857	-0.0618235203065687				1.29383787026749	-0.00109095751516309
		1.29656083173888	-0.0616190016010293				1.30202765604903	-0.00126746748141219
		1.30475061660919	-0.061436270576074				1.31021744183058	-0.00150925006469074
		1.3129404014795	-0.0612907947917088				1.31840722761212	-0.00179120534802789
		1.32113018634981	-0.0611903725387991				1.32659701339366	-0.00207929671088987
		1.32931997122012	-0.061127801954026				1.33478679917521	-0.00233897700605588
		1.33750975609043	-0.0610810636162844				1.34297658495675	-0.00254253371177243
		1.34569954096074	-0.0610254139887225				1.3511663707383	-0.00267433547476267
		1.35388932583105	-0.0609473087412478				1.35935615651984	-0.00273279284482029
		1.36207911070136	-0.060845946915594				1.36754594230139	-0.00272869972280793
		1.37026889557167	-0.0607216503720008				1.37573572808293	-0.00268153082590121
		1.37845868044198	-0.0605684826041605				1.38392551386447	-0.00261447271095423
		1.38664846531229	-0.0603839583955875				1.39211529964602	-0.00254779494523851
		1.3948382501826	-0.0601868077854778				1.40030508542756	-0.00249100632665508
		1.40302803505291	-0.0600178861795863				1.40849487120911	-0.00243761616495116
		1.41121781992322	-0.0599138182888505				1.41668465699065	-0.00236865425003241
		1.41940760479353	-0.0598744554571705				1.4248744427722	-0.00226573307606814
		1.42759738966384	-0.0598586196432569				1.43306422855374	-0.00212447363215827
		1.43578717453415	-0.0598139876436494				1.44125401433528	-0.00195889123533498
		1.44397695940446	-0.0597152678180738				1.44944380011683	-0.00179484820499419
		1.45216674427477	-0.0595739168355438				1.45763358589837	-0.00165732759512804
		1.46035652914508	-0.0594176482450359				1.46582337167992	-0.00155974215377643
		1.46854631401539	-0.0592625320578716				1.47401315746146	-0.00150031751510734
		1.4767360988857	-0.0591001636581993				1.48220294324301	-0.00146668301466941
		1.48492588375601	-0.0589048754727585				1.49039272902455	-0.00144437257543309
		1.49311566862632	-0.0586547599318585				1.49858251480609	-0.00142341151825806
		1.50130545349663	-0.058349432240196				1.50677230058764	-0.00140056551474408
		1.50949523836694	-0.0580110626301377				1.51496208636918	-0.00137890327292511
		1.51768502323725	-0.0576686492853993				1.52315187215073	-0.0013651904500849
		1.52587480810756	-0.0573400525505787				1.53134165793227	-0.0013666415334094
		1.53406459297787	-0.0570274135272382				1.53953144371382	-0.00138751647497805
		1.54225437784818	-0.0567270859480187				1.54772122949536	-0.00142851274546259
		1.55044416271849	-0.0564439978361844				1.5559110152769	-0.00149010737379715
		1.5586339475888	-0.0561967257818359				1.56410080105845	-0.0015763141338389
		1.56682373245911	-0.0560088142438479				1.57229058683999	-0.00169299762124283
		1.57501351732942	-0.0558947940282736				1.58048037262154	-0.00183954322614426
		1.58320330219973	-0.0558523068421063				1.58867015840308	-0.0020003769389856
		1.59139308707004	-0.0558629901525435				1.59685994418463	-0.00214677700338892
		1.59958287194036	-0.0558983626457967				1.60504972996617	-0.00225150869511479
		1.60777265681067	-0.055928047974892				1.61323951574771	-0.0023051688501139
		1.61596244168098	-0.0559290224667042				1.62142930152926	-0.00231998085802889
		1.62415222655129	-0.0558914896359618				1.6296190873108	-0.00231964867850887
		1.6323420114216	-0.0558169030695105				1.63780887309235	-0.00232579449269463
		1.64053179629191	-0.0557090880136919				1.64599865887389	-0.00235008977198806
		1.64872158116222	-0.0555669440481856				1.65418844465543	-0.0023941337899749
		1.65691136603253	-0.0553878794459444				1.66237823043698	-0.00245264675260129
		1.66510115090284	-0.0551806140912403				1.67056801621852	-0.00251630823634659
		1.67329093577315	-0.0549728803999889				1.67875780200007	-0.00257332733517398
		1.68148072064346	-0.0548035751346502				1.68694758778161	-0.00261079860424877
		1.68967050551377	-0.0547063257929845				1.69513737356316	-0.00261800242210185
		1.69786029038408	-0.0546996148846419				1.7033271593447	-0.0025902191294428
		1.70605007525439	-0.0547869837224728				1.71151694512624	-0.0025293536066382
		1.7142398601247	-0.0549603875347104				1.71970673090779	-0.00244063878836748
		1.72242964499501	-0.0551996316926367				1.72789651668933	-0.00233014032803729
		1.73061942986532	-0.0554702696003367				1.73608630247088	-0.00220605238749884
		1.73880921473563	-0.0557264562182074				1.74427608825242	-0.00208090173437011
		1.74699899960594	-0.0559227486074791				1.75246587403397	-0.00197014852775657
		1.75518878447625	-0.0560310363307133				1.76065565981551	-0.00188751934672445
		1.76337856934656	-0.0560538589326777				1.76884544559705	-0.00184061682059258
		1.77156835421687	-0.056022840960147				1.7770352313786	-0.00182882049394546
		1.77975813908718	-0.0559801969286444				1.78522501716014	-0.00184398922178708
		1.78794792395749	-0.0559555675506059				1.79341480294169	-0.00187434364058036
		1.7961377088278	-0.0559535482637465				1.80160458872323	-0.00191070753455188
		1.80432749369811	-0.0559591480307373				1.80979437450478	-0.00195054139210544
		1.81251727856842	-0.0559550722190978				1.81798416028632	-0.00199525156863397
		1.82070706343873	-0.0559366509202192				1.82617394606786	-0.00204428842126612
		1.82889684830904	-0.0559124718619183				1.83436373184941	-0.00209352329867789
		1.83708663317935	-0.0558929554252274				1.84255351763095	-0.00213981031402134
		1.84527641804966	-0.0558785725811036				1.8507433034125	-0.00218545258748098
		1.85346620291997	-0.0558580516671107				1.85893308919404	-0.00223660982588536
		1.86165598779028	-0.0558152412554408				1.86712287497559	-0.00229773223358519
		1.86984577266059	-0.055739380892864				1.87531266075713	-0.00236808170208948
		1.8780355575309	-0.0556322062910095				1.88350244653867	-0.00244255900039986
		1.88622534240121	-0.0555090748206938				1.89169223232022	-0.00251321552157751
		1.89441512727152	-0.0553948152527596				1.89988201810176	-0.00257080531627715
		1.90260491214183	-0.0553142357254991				1.90807180388331	-0.0026064016178332
		1.91079469701214	-0.0552785719466533				1.91626158966485	-0.00261433523169132
		1.91898448188245	-0.0552721332731537				1.9244513754464	-0.00259345927136397
		1.92717426675276	-0.0552515901030214				1.93264116122794	-0.00254494326014891
		1.93536405162307	-0.0551660035440171				1.94083094700948	-0.00247007820357759
		1.94355383649338	-0.0549877015680636				1.94902073279103	-0.0023714156240361
		1.95174362136369	-0.0547278369312095				1.95721051857257	-0.00225562280510261
		1.959933406234	-0.0544248017966402				1.96540030435412	-0.00213437612487145
		1.96812319110431	-0.054120859287471				1.97359009013566	-0.00202382123291789
		1.97631297597463	-0.0538473552782958				1.98177987591721	-0.00194441984034203
		1.98450276084494	-0.0536226630805114				1.98996966169875	-0.00191942946393651
		1.99269254571525	-0.0534560167910884				1.99815944748029	-0.00196804798674301
		2.00088233058556	-0.0533519091069423				2.00634923326184	-0.00209414769524995
		2.00907211545587	-0.0533141229858658				2.01453901904338	-0.00228045136475412
		2.01726190032618	-0.053346840776234				2.02272880482493	-0.00249590217475487
		2.02545168519649	-0.0534509389923295				2.03091859060647	-0.0027106909204395
		2.0336414700668	-0.0536182333798721				2.03910837638801	-0.00290604785824518
		2.04183125493711	-0.0538312432830307				2.04729816216956	-0.00307399010611628
		2.05002103980742	-0.0540708797997082				2.0554879479511	-0.00321265392222718
		2.05821082467773	-0.0543258332337663				2.06367773373265	-0.00332378067555243
		2.06640060954804	-0.0545955048448783				2.07186751951419	-0.00341312582937392
		2.07459039441835	-0.0548845517006823				2.08005730529574	-0.00349029079232695
		2.08278017928866	-0.0551950219623698				2.08824709107728	-0.00356534224423549
		2.09096996415897	-0.0555234640050973				2.09643687685882	-0.00364225163807955
		2.09915974902928	-0.0558645619370254				2.10462666264037	-0.00371629011580255
		2.10734953389959	-0.0562157661065626				2.11281644842191	-0.00377875725411995
		2.1155393187699	-0.0565769385500398				2.12100623420346	-0.00382441262728244
		2.12372910364021	-0.0569444043656384				2.129196019985	-0.00385412592884643
		2.13191888851052	-0.0573054730932861				2.13738580576655	-0.00387111707412924
		2.14010867338083	-0.0576418886366995				2.14557559154809	-0.00387614365525273
		2.14829845825114	-0.0579414294807445				2.15376537732963	-0.0038671388175376
		2.15648824312145	-0.0582063583493898				2.16195516311118	-0.00384375976274847
		2.16467802799176	-0.0584478824331448				2.17014494889272	-0.00381162851384657
		2.17286781286207	-0.058669685016344				2.17833473467427	-0.00378088615747887
		2.18105759773238	-0.0588570075997347				2.18652452045581	-0.00375886536322297
		2.18924738260269	-0.058986083333472				2.19471430623736	-0.00374386646581612
		2.197437167473	-0.0590509150987495				2.2029040920189	-0.00372540237547201
		2.20562695234331	-0.0590818475409468				2.21109387780044	-0.00369128581187154
		2.21381673721362	-0.0591342622574492				2.21928366358199	-0.00363509265494403
		2.22200652208393	-0.0592508764318426				2.22747344936353	-0.00355886248738815
		2.23019630695424	-0.0594292671649714				2.23566323514508	-0.00347214928789365
		2.23838609182455	-0.0596206370942667				2.24385302092662	-0.00338917656065104
		2.24657587669486	-0.0597625986750171				2.25204280670817	-0.00332524962606913
		2.25476566156517	-0.0598194600030281				2.26023259248971	-0.00329153647383108
		2.26295544643548	-0.0597984010002539				2.26842237827125	-0.00328881816886689
		2.27114523130579	-0.0597359032174562				2.2766121640528	-0.0033054347858141
		2.2793350161761	-0.0596758927079298				2.28480194983434	-0.00332343218737118
		2.28752480104641	-0.0596563895908213				2.29299173561589	-0.00332963148832466
		2.29571458591672	-0.0597043708901464				2.30118152139743	-0.00332122160302503
		2.30390437078703	-0.0598314841639617				2.30937130717898	-0.00329975535998221
		2.31209415565734	-0.0600324384470615				2.31756109296052	-0.00325951003459697
		2.32028394052765	-0.060289128566269				2.32575087874206	-0.00318309452055545
		2.32847372539796	-0.0605766018297393				2.33394066452361	-0.00305041415991701
		2.33666351026827	-0.0608674346649889				2.34213045030515	-0.00285345700517821
		2.34485329513859	-0.0611377143893174				2.3503202360867	-0.00260386812589945
		2.3530430800089	-0.0613752321199888				2.35851002186824	-0.00232863198514901
		2.36123286487921	-0.061582318912413				2.36669980764978	-0.00205989847729201
		2.36942264974952	-0.0617681832443875				2.37488959343133	-0.00182639945383008
		2.37761243461983	-0.0619380478857352				2.38307937921287	-0.00164850193604933
		2.38580221949014	-0.0620892690099052				2.39126916499442	-0.00153551607103918
		2.39399200436045	-0.0622152670815313				2.39945895077596	-0.00148619963224812
		2.40218178923076	-0.0623111474123386				2.40764873655751	-0.00149163716296052
		2.41037157410107	-0.0623760251695208				2.41583852233905	-0.0015385831325651
		2.41856135897138	-0.0624112446191876				2.42402830812059	-0.00161066596453974
		2.42675114384169	-0.0624162220571718				2.43221809390214	-0.00168750626865702
		2.434940928712	-0.0623857280146488				2.44040787968368	-0.0017460070340779
		2.44313071358231	-0.0623145126393639				2.44859766546523	-0.00176727956121893
		2.45132049845262	-0.0622084508875516				2.45678745124677	-0.00174450279136949
		2.45951028332293	-0.0620942325782656				2.46497723702832	-0.00168349670281109
		2.46770006819324	-0.0620115365725341				2.47316702280986	-0.00159468201613819
		2.47588985306355	-0.0619897013520671				2.4813568085914	-0.00148511063968745
		2.48407963793386	-0.0620291626692055				2.48954659437295	-0.00135759657211852
		2.49226942280417	-0.0621073628058592				2.49773638015449	-0.0012157447317254
		2.50045920767448	-0.0622024930309206				2.50592616593604	-0.00106805047313881
		2.50864899254479	-0.0623091774259655				2.51411595171758	-0.000927257135579495
		2.5168387774151	-0.0624331210848568				2.52230573749913	-0.000805102860905038
		2.52502856228541	-0.0625757041917906				2.53049552328067	-0.000706589756777575
		2.53321834715572	-0.062727024699238				2.53868530906221	-0.000627560793603977
		2.54140813202603	-0.0628718238935745				2.54687509484376	-0.000558031486964516
		2.54959791689634	-0.0629988132714493				2.5550648806253	-0.000489230599436647
		2.55778770176665	-0.0631050928277467				2.56325466640685	-0.000418450594305846
		2.56597748663696	-0.0631932639804348				2.57144445218839	-0.000348489448550115
		2.57416727150727	-0.0632665470880764				2.57963423796994	-0.000283776641931075
		2.58235705637758	-0.0633247144578495				2.58782402375148	-0.000227641009999313
		2.59054684124789	-0.0633632644281599				2.59601380953302	-0.00018410002732145
		2.5987366261182	-0.0633769440126273				2.60420359531457	-0.000160612234348413
		2.60692641098851	-0.063366657588345				2.61239338109611	-0.000167417500293136
		2.61511619585882	-0.0633442228779472				2.62058316687766	-0.000211863467840538
		2.62330598072913	-0.0633294702477487				2.6287729526592	-0.000292355932883693
		2.63149576559944	-0.0633397314693745				2.63696273844075	-0.000398418251277991
		2.63968555046975	-0.0633761056250716				2.64515252422229	-0.000517110471138439
		2.64787533534006	-0.0634163971519311				2.65334231000383	-0.00063968841847509
		2.65606512021037	-0.0634234594006787				2.66153209578538	-0.00076381946110021
		2.66425490508068	-0.0633665936772611				2.66972188156692	-0.000891908405208537
		2.67244468995099	-0.0632402059118682				2.67791166734847	-0.00102807814722615
		2.6806344748213	-0.0630647206032347				2.68610145313001	-0.00117503793918983
		2.68882425969161	-0.0628726006912515				2.69429123891156	-0.00133195111311157
		2.69701404456192	-0.0626936295958306				2.7024810246931	-0.00149420001229707
		2.70520382943223	-0.0625475410002001				2.71067081047464	-0.00165608100510127
		2.71339361430254	-0.0624414548622144				2.71886059625619	-0.00181380045002376
		2.72158339917286	-0.0623690807861458				2.72705038203773	-0.00196656890661404
		2.72977318404317	-0.0623126286205091				2.73524016781928	-0.00211433649035653
		2.73796296891348	-0.062251223327755				2.74342995360082	-0.00225427963442507
		2.74615275378379	-0.0621714044818127				2.75161973938236	-0.00237923863631524
		2.7543425386541	-0.0620746832356793				2.75980952516391	-0.00248050181646943
		2.76253232352441	-0.0619757566409901				2.76799931094545	-0.00255268630493742
		2.77072210839472	-0.0618891980406213				2.776189096727	-0.00259641755501282
		2.77891189326503	-0.0618125335981729				2.78437888250854	-0.00261719490585905
		2.78710167813534	-0.0617208998677096				2.79256866829009	-0.0026228719027448
		2.79529146300565	-0.0615813948386671				2.80075845407163	-0.00262105807045073
		2.80348124787596	-0.0613761778550323				2.80894823985317	-0.0026174707778816
		2.81167103274627	-0.0611129728162781				2.81713802563472	-0.00261548591554749
		2.81986081761658	-0.0608163695688834				2.82532781141626	-0.00261615348139449
		2.82805060248689	-0.0605129442650475				2.83351759719781	-0.00261811100957205
		2.8362403873572	-0.0602255816431727				2.84170738297935	-0.00261741567327122
		2.84443017222751	-0.0599771631934646				2.8498971687609	-0.00260802290340595
		2.85261995709782	-0.0597937462517816				2.85808695454244	-0.00258367388480146
		2.86080974196813	-0.0596992278790894				2.86627674032398	-0.00254148490369139
		2.86899952683844	-0.059704197516345				2.87446652610553	-0.00248647380338739
		2.87718931170875	-0.059799021978833				2.88265631188707	-0.00243402871042772
		2.88537909657906	-0.0599602720651831				2.89084609766862	-0.00240598600803233
		2.89356888144937	-0.0601658496310941				2.89903588345016	-0.00241995337941856
		2.90175866631968	-0.0604033040625907				2.90722566923171	-0.00247931428510735
		2.90994845118999	-0.0606614482099086				2.91541545501325	-0.00257113459243322
		2.9181382360603	-0.0609141663514357				2.92360524079479	-0.00267267917945689
		2.92632802093061	-0.0611153554647041				2.93179502657634	-0.00275946971096506
		2.93451780580092	-0.061215926628635				2.93998481235788	-0.00281174467822693
		2.94270759067123	-0.0611926796145473				2.94817459813943	-0.00282021300747089
		2.95089737554154	-0.0610654236146276				2.95636438392097	-0.00278962699458035
		2.95908716041185	-0.0608877704869641				2.96455416970252	-0.00273577096734326
		2.96727694528216	-0.0607192441667267				2.97274395548406	-0.00267741009254491
		2.97546673015247	-0.0605993209165639				2.9809337412656	-0.00262881792388748
		2.98365651502278	-0.0605399970098864				2.98912352704715	-0.00259695636505876
		2.99184629989309	-0.0605361773365114				2.99731331282869	-0.00258334741040337
		3.0000360847634	-0.0605806683005099				3.00550309861024	-0.00258825566692139
		3.00822586963371	-0.0606699065391075				3.01369288439178	-0.00261372750016384
		3.01641565450402	-0.0607977451692718				3.02188267017333	-0.00266347888090525
		3.02460543937433	-0.060943765725996				3.03007245595487	-0.00273951121789121
		3.03279522424464	-0.0610681850757071				3.03826224173641	-0.00283721495194059
		3.04098500911495	-0.0611218931442255				3.04645202751796	-0.0029428689182095
		3.04917479398526	-0.0610673403274282				3.0546418132995	-0.00303745632961218
		3.05736457885557	-0.0608945707439079				3.06283159908105	-0.0031063733986298
		3.06555436372588	-0.0606210462508022				3.07102138486259	-0.00314761028830752
		3.07374414859619	-0.0602767037539981				3.07921117064414	-0.00317145403894587
		3.0819339334665	-0.0598874882408732				3.08740095642568	-0.00319152128478144
		3.09012371833682	-0.0594707131022796				3.09559074220722	-0.00321378246719071
		3.09831350320713	-0.0590428232957876				3.10378052798877	-0.00323162282124352
		3.10650328807744	-0.0586297313204633				3.11197031377031	-0.00323095348753513
		3.11469307294775	-0.0582676106757656				3.12016009955186	-0.00320195143027969
		3.12288285781806	-0.0579900954343408				3.1283498853334	-0.00314900453613502
		3.13107264268837	-0.0578098606867705				3.13653967111494	-0.003091850833053
		3.13926242755868	-0.0577085466049303				3.14472945689649	-0.00305784018260372
		3.14745221242899	-0.0576468351081528				3.15291924267803	-0.00306918977526556
		3.1556419972993	-0.0575872195947733				3.16110902845958	-0.00313061554665442
		3.16383178216961	-0.0575101728394604				3.16929881424112	-0.00322597111582868
		3.17202156703992	-0.0574129001702437				3.17748860002267	-0.00332931363813316
		3.18021135191023	-0.057300841617918				3.18567838580421	-0.00342230246519057
		3.18840113678054	-0.0571846441856413				3.19386817158575	-0.00350415126782506
		3.19659092165085	-0.0570821146867693				3.2020579573673	-0.00358832030430997
		3.20478070652116	-0.0570153349057634				3.21024774314884	-0.00369176785467572
		3.21297049139147	-0.0569987007189453				3.21843752893039	-0.00382496634657786
		3.22116027626178	-0.0570261002634123				3.22662731471193	-0.00398761518024808
		3.22935006113209	-0.0570706536244512				3.23481710049348	-0.00417039949095749
		3.2375398460024	-0.0571001132059794				3.24300688627502	-0.00436019077607884
		3.24572963087271	-0.0570954870790113				3.25119667205657	-0.00454327622916651
		3.25391941574302	-0.0570581678645271				3.25938645783811	-0.00470442148832351
		3.26210920061333	-0.0570052575968472				3.26757624361965	-0.00482564309250856
		3.27029898548364	-0.0569609125849098				3.2757660294012	-0.0048884441181002
		3.27848877035395	-0.0569498547318258				3.28395581518274	-0.00487992490769146
		3.28667855522426	-0.0569926554316464				3.29214560096429	-0.00479917884790462
		3.29486834009457	-0.0570998922932686				3.30033538674583	-0.00466053447166885
		3.30305812496488	-0.0572659873955031				3.30852517252737	-0.00449068737144868
		3.31124790983519	-0.0574697074685614				3.31671495830892	-0.0043210978543742
		3.3194376947055	-0.0576845604835478				3.32490474409046	-0.00418049232388195
		3.32762747957581	-0.0578925501425986				3.33309452987201	-0.00409043784590649
		3.33581726444612	-0.0580910074266625				3.34128431565355	-0.00406270726951659
		3.34400704931643	-0.0582882922786918				3.3494741014351	-0.00409815301734659
		3.35219683418674	-0.0584949147781997				3.35766388721664	-0.00418869474766415
		3.36038661905705	-0.058716895086481				3.36585367299818	-0.00432309432723999
		3.36857640392736	-0.0589512208037583				3.37404345877973	-0.00449274508220709
		3.37676618879767	-0.0591820513742277				3.38223324456127	-0.00469218969633118
		3.38495597366798	-0.0593822967742034				3.39042303034282	-0.00491401947782719
		3.39314575853829	-0.059525404558749				3.39861281612436	-0.00514228479038131
		3.4013355434086	-0.059601725598702				3.40680260190591	-0.00535068973642428
		3.40952532827891	-0.0596241971243172				3.41499238768745	-0.0055098354072798
		3.41771511314922	-0.0596174784989472				3.42318217346899	-0.00559995019509204
		3.42590489801953	-0.0596002961222785				3.43137195925054	-0.005620567835002
		3.43409468288984	-0.0595746690066377				3.43956174503208	-0.00558865897922713
		3.44228446776015	-0.0595282598419128				3.44775153081363	-0.0055279914186442
		3.45047425263046	-0.0594466456366105				3.45594131659517	-0.00545904990596982
		3.45866403750078	-0.0593271276456123				3.46413110237671	-0.00539513253396169
		3.46685382237109	-0.0591850772662625				3.47232088815826	-0.00534364760922044
		3.4750436072414	-0.0590492650890715				3.4805106739398	-0.00530942017770975
		3.48323339211171	-0.0589502903023648				3.48870045972135	-0.00529772438211039
		3.49142317698202	-0.0589088845259926				3.49689024550289	-0.00531564240351994
		3.49961296185233	-0.058929134376059				3.50508003128444	-0.00536999272975242
		3.50780274672264	-0.0589987061446634				3.51326981706598	-0.00546245128910505
		3.51599253159295	-0.0590941929027894				3.52145960284753	-0.00558557366550524
		3.52418231646326	-0.0591885472624671				3.52964938862907	-0.00572441457993256
		3.53237210133357	-0.0592583170993101				3.53783917441061	-0.00586355267057702
		3.54056188620388	-0.0592904822920722				3.54602896019216	-0.00599288253504475
		3.54875167107419	-0.0592871196822836				3.5542187459737	-0.0061074894219374
		3.5569414559445	-0.0592627826054656				3.56240853175525	-0.00620359900084875
		3.56513124081481	-0.0592334230423473				3.57059831753679	-0.00627671217406438
		3.57332102568512	-0.0592034929985477				3.57878810331834	-0.00632339818288119
		3.58151081055543	-0.0591595386055426				3.58697788909988	-0.00634368605290383
		3.58970059542574	-0.0590777597434127				3.59516767488142	-0.00634144073218062
		3.59789038029605	-0.0589404102246073				3.60335746066297	-0.00632332718678967
		3.60608016516636	-0.058747042450309				3.61154724644451	-0.00629691988363609
		3.61426995003667	-0.0585123487952771				3.61973703222606	-0.00626809530927201
		3.62245973490698	-0.0582564655554045				3.6279268180076	-0.00623926884032982
		3.63064951977729	-0.0579982415719815				3.63611660378914	-0.00621067053965423
		3.6388393046476	-0.0577557775955938				3.64430638957069	-0.00618420656068302
		3.64702908951791	-0.0575517691002676				3.65249617535223	-0.00616606777597429
		3.65521887438822	-0.0574173539916122				3.66068596113378	-0.00616452253583015
		3.66340865925853	-0.0573891768033791				3.66887574691532	-0.00618397067041611
		3.67159844412884	-0.0574978173813316				3.67706553269687	-0.00622060176756127
		3.67978822899915	-0.0577532788555091				3.68525531847841	-0.00626462614951717
		3.68797801386946	-0.0581362965035754				3.69344510425995	-0.00630796477427813
		3.69616779873977	-0.0586012597645207				3.7016348900415	-0.00634771995525636
		3.70435758361008	-0.0590907524916632				3.70982467582304	-0.00638303733473546
		3.71254736848039	-0.0595548472494598				3.71801446160459	-0.00640963358136429
		3.7207371533507	-0.0599635553360637				3.72620424738613	-0.00642017848620169
		3.72892693822101	-0.0603075113927284				3.73439403316768	-0.00641029404525919
		3.73711672309132	-0.0605937608172642				3.74258381894922	-0.00638357524131606
		3.74530650796163	-0.0608443985494944				3.75077360473076	-0.00634855512826934
		3.75349629283194	-0.0610953331934429				3.75896339051231	-0.00631151610847331
		3.76168607770225	-0.061386415627554				3.76715317629385	-0.00627386666620211
		3.76987586257256	-0.0617426193359762				3.7753429620754	-0.0062368871234263
		3.77806564744287	-0.0621583799549107				3.78353274785694	-0.00620786757681682
		3.78625543231318	-0.0626008460003996				3.79172253363849	-0.00619992006731143
		3.79444521718349	-0.063032195584748				3.79991231942003	-0.00622421291026949
		3.8026350020538	-0.0634308421317767				3.80810210520157	-0.0062811897739977
		3.81082478692411	-0.0637925209680141				3.81629189098312	-0.00635912091130334
		3.81901457179442	-0.0641148572187407				3.82448167676466	-0.00644237312756674
		3.82720435666474	-0.0643854000245925				3.83267146254621	-0.00652264862374974
		3.83539414153505	-0.0645881559404315				3.84086124832775	-0.00660345427242177
		3.84358392640536	-0.0647198307388885				3.8490510341093	-0.00669555805911386
		3.85177371127567	-0.0647940287144056				3.85724081989084	-0.00680853161130535
		3.85996349614598	-0.0648255705166885				3.86543060567238	-0.00694383851414962
		3.86815328101629	-0.0648148701733032				3.87362039145393	-0.00709178681346226
		3.8763430658866	-0.0647524292808759				3.88181017723547	-0.00723309660373796
		3.88453285075691	-0.0646372060003311				3.88999996301702	-0.00734521706372249
		3.89272263562722	-0.0644863300915999				3.89818974879856	-0.00741181834015088
		3.90091242049753	-0.0643267153914378				3.90637953458011	-0.00743053531520242
		3.90910220536784	-0.0641816243417981				3.91456932036165	-0.00741304751993432
		3.91729199023815	-0.0640674442689761				3.92275910614319	-0.00737712011367237
		3.92548177510846	-0.0639997506594159				3.93094889192474	-0.00733776572141679
		3.93367155997877	-0.0639950099592122				3.93913867770628	-0.00730352173935416
		3.94186134484908	-0.0640629942306338				3.94732846348783	-0.0072784634071759
		3.95005112971939	-0.0641966848619338				3.95551824926937	-0.00726493580639295
		3.9582409145897	-0.0643700761475034				3.96370803505092	-0.00726402827304917
		3.96643069946001	-0.0645449762041668				3.97189782083246	-0.00727454539842549
		3.97462048433032	-0.0646810647156634				3.980087606614	-0.00729440118685376
		3.98281026920063	-0.0647478528274006				3.98827739239555	-0.00732419855137769
		3.99100005407094	-0.064736499949791				3.99646717817709	-0.00736764070812206
		3.99918983894125	-0.064664981730305				4.00465696395864	-0.00742562314287258
		4.00737962381156	-0.064571787917278				4.01284674974018	-0.00749015383737468
		4.01556940868187	-0.0645007472464648				4.02103653552173	-0.00754609253352836
		4.02375919355218	-0.0644848099720164				4.02922632130327	-0.00757972733104247
		4.03194897842249	-0.0645336030233799				4.03741610708481	-0.0075853674339407
		4.0401387632928	-0.0646301927616168				4.04560589286636	-0.00756526140792524
		4.04832854816311	-0.0647431680807038				4.0537956786479	-0.00752630391341557
		4.05651833303342	-0.0648463935211548				4.06198546442945	-0.00747772230548043
		4.06470811790373	-0.0649263180648665				4.07017525021099	-0.00743030619372854
		4.07289790277404	-0.0649672358154198				4.07836503599254	-0.00739475866681012
		4.08108768764435	-0.0649343188109489				4.08655482177408	-0.00737845730645699
		4.08927747251466	-0.0647823509936131				4.09474460755562	-0.00738268831431809
		4.09746725738497	-0.0644898033600351				4.10293439333717	-0.00740182844514907
		4.10565704225528	-0.0640877564309364				4.11112417911871	-0.00742594707283212
		4.11384682712559	-0.0636558454976303				4.11931396490026	-0.00744503776572075
		4.1220366119959	-0.06328767417265				4.1275037506818	-0.00745162896552803
		4.13022639686621	-0.0630505747074395				4.13569353646334	-0.00744091936282509
		4.13841618173652	-0.0629622916998659				4.14388332224489	-0.00741048064944041
		4.14660596660683	-0.0629940163265193				4.15207310802643	-0.00736052896289075
		4.15479575147714	-0.0630936942145663				4.16026289380798	-0.00729409747669934
		4.16298553634745	-0.063212485913906				4.16845267958952	-0.00721600187714048
		4.17117532121776	-0.0633178872263454				4.17664246537107	-0.00713128449229939
		4.17936510608807	-0.0633912871871939				4.18483225115261	-0.00704453394918169
		4.18755489095838	-0.0634208045228777				4.19302203693415	-0.00696111545092691
		4.19574467582869	-0.0633990355720546				4.2012118227157	-0.00688825141693362
		4.20393446069901	-0.063326625700462				4.20940160849724	-0.00683415404621606
		4.21212424556932	-0.063216270431821				4.21759139427879	-0.00680574010366851
		4.22031403043962	-0.0630896112670239				4.22578118006033	-0.00680704107331656
		4.22850381530994	-0.0629661183740873				4.23397096584188	-0.0068393473742803
		4.23669360018025	-0.0628527934231668				4.24216075162342	-0.00690197327843803
		4.24488338505056	-0.0627421423099109				4.25035053740496	-0.00699134031775092
		4.25307316992087	-0.0626174612764928				4.25854032318651	-0.00709890400867255
		4.26126295479118	-0.0624577928091445				4.26673010896805	-0.00721079153256402
		4.26945273966149	-0.0622417767483353				4.2749198947496	-0.00731122730406682
		4.2776425245318	-0.0619547181787512				4.28310968053114	-0.00738871001326559
		4.28583230940211	-0.0615984773710767				4.29129946631269	-0.00744078455384141
		4.29402209427242	-0.0611950598310563				4.29948925209423	-0.00747271832793649
		4.30221187914273	-0.0607791946303269				4.30767903787577	-0.00749101307689882
		4.31040166401304	-0.0603870488550444				4.31586882365732	-0.00749737625949728
		4.31859144888335	-0.0600488765456824				4.32405860943886	-0.00748885785656724
		4.32678123375366	-0.0597840222061011				4.33224839522041	-0.00746362904099267
		4.33497101862397	-0.0595961662328947				4.34043818100195	-0.0074258696017229
		4.34316080349428	-0.0594727750097287				4.3486279667835	-0.00738408019743284
		4.35135058836459	-0.059394317772115				4.35681775256504	-0.00734439855314017
		4.3595403732349	-0.059349109679167				4.36500753834658	-0.00730552349310057
		4.36773015810521	-0.0593422283043233				4.37319732412813	-0.00726014760765963
		4.37591994297552	-0.0593918087973961				4.38138710990967	-0.00720093109230204
		4.38410972784583	-0.0595143314372697				4.38957689569122	-0.00712525387977635
		4.39229951271614	-0.0597095480288309				4.39776668147276	-0.00703592741975007
		4.40048929758645	-0.0599540460019067				4.40595646725431	-0.00693966113983189
		4.40867908245676	-0.0602079336176265				4.41414625303585	-0.00684650704306382
		4.41686886732707	-0.0604279580750032				4.42233603881739	-0.00677031751319817
		4.42505865219738	-0.0605781399388042				4.43052582459894	-0.00672624512752067
		4.43324843706769	-0.0606371436660734				4.43871561038048	-0.00672185945149898
		4.441438221938	-0.060604348085873				4.44690539616203	-0.0067461231153509
		4.44962800680831	-0.0605001836457026				4.45509518194357	-0.00676848675302344
		4.45781779167862	-0.0603563620776499				4.46328496772511	-0.00675470224541574
		4.46600757654893	-0.060199873852531				4.47147475350666	-0.00668694866425148
		4.47419736141924	-0.0600423720535784				4.4796645392882	-0.00657200188886641
		4.48238714628955	-0.059882072028681				4.48785432506975	-0.00643404237009668
		4.49057693115986	-0.0597154186591914				4.49604411085129	-0.00630242881035109
		4.49876671603017	-0.0595488505205576				4.50423389663284	-0.00620307757052718
		4.50695650090048	-0.0594019954171418				4.51242368241438	-0.00615333430333945
		4.51514628577079	-0.0592981081556881				4.52061346819592	-0.00615794309227278
		4.5233360706411	-0.0592472560376926				4.52880325397747	-0.00620795666876256
		4.53152585551141	-0.0592356810595754				4.53699303975901	-0.00628568645542526
		4.53971564038172	-0.0592352756003942				4.54518282554056	-0.00637439594317909
		4.54790542525203	-0.0592279063749171				4.5533726113221	-0.00646596627161889
		4.55609521012234	-0.0592214832986755				4.56156239710365	-0.00656100853534091
		4.56428499499265	-0.0592421845007286				4.56975218288519	-0.00666319207043359
		4.57247477986297	-0.0593109990879044				4.57794196866673	-0.00677322840512397
		4.58066456473327	-0.0594272025018515				4.58613175444828	-0.00688624624105986
		4.58885434960359	-0.0595681240031843				4.59432154022982	-0.00699356426824987
		4.5970441344739	-0.0597023214830892				4.60251132601137	-0.00708682339958326
		4.60523391934421	-0.0598067894724384				4.61070111179291	-0.00716116350134441
		4.61342370421452	-0.0598777799791433				4.61889089757446	-0.00721562054155261
		4.62161348908483	-0.0599267540443155				4.627080683356	-0.00725085714075041
		4.62980327395514	-0.0599644634805372				4.63527046913754	-0.00726757314131525
		4.63799305882545	-0.0599882569726914				4.64346025491909	-0.0072669303405662
		4.64618284369576	-0.0599818764050485				4.65165004070063	-0.007250964909741
		4.65437262856607	-0.0599277678607632				4.65983982648218	-0.00722050991921028
		4.66256241343638	-0.0598195734050408				4.66802961226372	-0.00717282740528954
		4.67075219830669	-0.0596653134804561				4.67621939804527	-0.00710239686017443
		4.678941983177	-0.0594820162940343				4.68440918382681	-0.00700520929369297
		4.68713176804731	-0.0592878496525965				4.69259896960835	-0.00688359756498407
		4.69532155291762	-0.0590982143310527				4.7007887553899	-0.00674735039699571
		4.70351133778793	-0.0589251585888506				4.70897854117144	-0.00661001129694443
		4.71170112265824	-0.0587771205306494				4.71716832695299	-0.00648380535128682
		4.71989090752855	-0.0586577331542825				4.72535811273453	-0.00637630763666335
		4.72808069239886	-0.058566508727442				4.73354789851608	-0.00628900628413194
		4.73627047726917	-0.058502051166979				4.74173768429762	-0.00621704974227994
		4.74446026213948	-0.0584634145177367				4.74992747007916	-0.00614973883601037
		4.75265004700979	-0.0584460855895499				4.75811725586071	-0.00607216966023836
		4.7608398318801	-0.0584375607736616				4.76630704164225	-0.00596931062233976
		4.76902961675041	-0.0584207124135289				4.7744968274238	-0.00583176794651788
		4.77721940162072	-0.0583833745779965				4.78268661320534	-0.00566100757492673
		4.78540918649103	-0.0583252915848393				4.79087639898689	-0.00546889385632079
		4.79359897136134	-0.0582559614284345				4.79906618476843	-0.00527216938090324
		4.80178875623165	-0.0581876219905369				4.80725597054997	-0.00508495489225399
		4.80997854110196	-0.0581291855249626				4.81544575633152	-0.00491414174130998
		4.81816832597227	-0.0580838668213997				4.82363554211306	-0.00476037007779847
		4.82635811084258	-0.0580508833778923				4.83182532789461	-0.0046239640428705
		4.83454789571289	-0.0580288985508356				4.84001511367615	-0.00451088442048357
		4.8427376805832	-0.0580173876393339				4.84820489945769	-0.00443307041652542
		4.85092746545351	-0.0580150704159013				4.85639468523924	-0.00440254835767782
		4.85911725032382	-0.0580137080326528				4.86458447102078	-0.00442267901773245
		4.86730703519413	-0.0579947100391673				4.87277425680233	-0.00448246246357901
		4.87549682006444	-0.057935304165881				4.88096404258387	-0.00455898112204364
		4.88368660493475	-0.0578226155969667				4.88915382836542	-0.00462819374822861
		4.89187638980506	-0.0576626673408292				4.89734361414696	-0.00467602726614771
		4.90006617467537	-0.0574741525745701				4.9055333999285	-0.0047019658060619
		4.90825595954568	-0.0572730834120604				4.91372318571005	-0.00471431950244399
		4.91644574441599	-0.0570636633219407				4.92191297149159	-0.00472377135529652
		4.9246355292863	-0.05684080518815				4.93010275727314	-0.00473997041152728
		4.93282531415662	-0.0566001980278249				4.93829254305468	-0.00477115217857291
		4.94101509902692	-0.0563438125317354				4.94648232883623	-0.00482436388520933
		4.94920488389724	-0.056077077867301				4.95467211461777	-0.00490331096901184
		4.95739466876754	-0.0558027594886				4.96286190039931	-0.00500259398553084
		4.96558445363786	-0.0555193379818625				4.97105168618086	-0.00510365155967845
		4.97377423850817	-0.0552242617919557				4.9792414719624	-0.00518117483414854
		4.98196402337848	-0.0549186125282675				4.98743125774395	-0.00521937617325844
		4.99015380824879	-0.0546115379657121				4.99562104352549	-0.00522324007515612
		4.9983435931191	-0.0543221390797693				5.00381082930704	-0.00521305617014084
		5.00653337798941	-0.0540752083279978				5.01200061508858	-0.00520837799155765
		5.01472316285972	-0.0538886997303128				5.02019040087012	-0.00521616924823119
		5.02291294773003	-0.0537620642912644				5.02838018665167	-0.00523145907319121
		5.03110273260034	-0.0536757019567979				5.03656997243321	-0.00524674315390516
		5.03929251747065	-0.0536033436177794				5.04475975821476	-0.00526081067109296
		5.04748230234096	-0.053526305806561				5.0529495439963	-0.00528125354142894
		5.05567208721127	-0.0534381238400952				5.06113932977785	-0.0053192949644479
		5.06386187208158	-0.0533391194421476				5.06932911555939	-0.00537912457536938
		5.07205165695189	-0.0532285459751743				5.07751890134093	-0.0054494771029203
		5.0802414418222	-0.0531019532399312				5.08570868712248	-0.00550586383151319
		5.08843122669251	-0.0529528079793246				5.09389847290402	-0.00552408949245878
		5.09662101156282	-0.052777146913693				5.10208825868557	-0.00549330475414583
		5.10481079643313	-0.0525793901371596				5.11027804446711	-0.00541809849486441
		5.11300058130344	-0.0523755568623901				5.11846783024866	-0.00531120472559197
		5.12119036617375	-0.0521899172404458				5.1266576160302	-0.0051864014132495
		5.12938015104406	-0.0520453602166687				5.13484740181174	-0.00505553269548501
		5.13756993591437	-0.0519557582403425				5.14303718759329	-0.00492845202064715
		5.14575972078468	-0.0519262679815671				5.15122697337483	-0.00481322335238325
		5.15394950565499	-0.0519584995000317				5.15941675915638	-0.00471546343656162
		5.1621392905253	-0.0520537067238943				5.16760654493792	-0.00463842835432771
		5.17032907539561	-0.0522114388829152				5.17579633071946	-0.00458389746669336
		5.17851886026592	-0.0524266832428247				5.18398611650101	-0.00455328312694421
		5.18670864513623	-0.0526857540473057				5.19217590228255	-0.00454799842468498
		5.19489843000654	-0.0529609932745574				5.2003656880641	-0.00456753829383089
		5.20308821487685	-0.0532101280921481				5.20855547384564	-0.00460533029061073
		5.21127799974716	-0.0533863524058266				5.21674525962719	-0.00464687419672592
		5.21946778461747	-0.0534563319901188				5.22493504540873	-0.00467525538655928
		5.22765756948778	-0.0534132528377135				5.23312483119028	-0.00468163097174941
		5.23584735435809	-0.0532772656315628				5.24131461697182	-0.00466921739369062
		5.2440371392284	-0.0530841132872028				5.24950440275336	-0.004647330724087
		5.25222692409871	-0.0528687845598472				5.25769418853491	-0.00462309241649549
		5.26041670896902	-0.052650896305198				5.26588397431645	-0.00459877860761598
		5.26860649383933	-0.0524291207988044				5.274073760098	-0.00457353147959661
		5.27679627870964	-0.0521880754703919				5.28226354587954	-0.00454484559127582
		5.28498606357995	-0.0519131496696195				5.29045333166108	-0.0045092081980109
		5.29317584845026	-0.0516034804567516				5.29864311744263	-0.00446391803704891
		5.30136563332057	-0.051275522800147				5.30683290322417	-0.00440982451262834
		5.30955541819089	-0.0509561812273667				5.31502268900572	-0.00435238303959938
		5.31774520306119	-0.050670989604067				5.32321247478726	-0.00430037003691341
		5.3259349879315	-0.0504336905756907				5.33140226056881	-0.00426401199554159
		5.33412477280182	-0.0502443680240206				5.33959204635035	-0.00425332741827259
		5.34231455767213	-0.0500968091565374				5.34778183213189	-0.00427546875701564
		5.35050434254244	-0.0499878957906909				5.35597161791344	-0.004330965080885
		5.35869412741275	-0.0499234223960014				5.36416140369498	-0.00441159169298981
		5.36688391228306	-0.0499162093442445				5.37235118947653	-0.0045027433814224
		5.37507369715337	-0.0499784881672695				5.38054097525807	-0.00458971348666199
		5.38326348202368	-0.0501132220307789				5.38873076103962	-0.0046626892476487
		5.39145326689399	-0.0503103350176414				5.39692054682116	-0.00471689855838658
		5.3996430517643	-0.0505506233099979				5.4051103326027	-0.00474982707168519
		5.40783283663461	-0.0508104685072579				5.41330011838425	-0.00475975118848891
		5.41602262150492	-0.0510615424287477				5.42148990416579	-0.00474783910095994
		5.42421240637523	-0.0512694058188779				5.42967968994734	-0.00472116007753794
		5.43240219124554	-0.0513997298629572				5.43786947572888	-0.00469278740580579
		5.44059197611585	-0.0514313724135418				5.44605926151043	-0.00467729471023067
		5.44878176098616	-0.0513654844487073				5.45424904729197	-0.00468381297740158
		5.45697154585647	-0.051223511951431				5.46243883307351	-0.00470989795641575
		5.46516133072678	-0.0510374079699834				5.47062861885506	-0.00474028526281492
		5.47335111559709	-0.0508403667709575				5.4788184046366	-0.00475341572710781
		5.4815409004674	-0.0506633928128721				5.48700819041815	-0.00473375618634108
		5.48973068533771	-0.0505359590503127				5.49519797619969	-0.00468051112407482
		5.49792047020802	-0.0504850827517821				5.50338776198124	-0.00460589724782882
		5.50611025507833	-0.0505293851245868				5.51157754776278	-0.00452610017421129
		5.51430003994864	-0.0506698436889583				5.51976733354432	-0.00445357672162211
		5.52248982481895	-0.0508828800971639				5.52795711932587	-0.00439523756613575
		5.53067960968926	-0.0511238709133304				5.53614690510741	-0.00435445826344068
		5.53886939455957	-0.0513440920030108				5.54433669088896	-0.00433403449684416
		5.54705917942988	-0.0515122596629949				5.5525264766705	-0.00433786989027849
		5.55524896430019	-0.0516238305983315				5.56071626245205	-0.00436930982326287
		5.5634387491705	-0.0516928088704548				5.56890604823359	-0.00442644043437405
		5.57162853404081	-0.0517352476476522				5.57709583401513	-0.00449889561460108
		5.57981831891112	-0.0517559482951037				5.58528561979668	-0.00457278612975025
		5.58800810378143	-0.0517433413414478				5.59347540557822	-0.00464068959478601
		5.59619788865174	-0.0516732295500214				5.60166519135977	-0.0047051094401315
		5.60438767352205	-0.0515203113381668				5.60985497714131	-0.00477109394371067
		5.61257745839236	-0.0512710493591775				5.61804476292286	-0.00483745846234535
		5.62076724326267	-0.0509292148974707				5.6262345487044	-0.00489764562609478
		5.62895702813298	-0.0505114496221428				5.63442433448594	-0.00494803232582955
		5.63714681300329	-0.0500406112420537				5.64261412026749	-0.0049941748737173
		5.6453365978736	-0.0495446241571399				5.65080390604903	-0.00504922384121324
		5.65352638274391	-0.0490583243483359				5.65899369183058	-0.00512640475939014
		5.66171616761422	-0.0486199364162801				5.66718347761212	-0.00523095408472344
		5.66990595248454	-0.0482606723628196				5.67537326339366	-0.00535635719653399
		5.67809573735484	-0.0479947621701567				5.68356304917521	-0.0054890263656014
		5.68628552222515	-0.0478167550323571				5.69175283495675	-0.00561854220406551
		5.69447530709546	-0.0477108342577528				5.6999426207383	-0.00574412910234327
		5.70266509196578	-0.0476662958405557				5.70813240651984	-0.00587112628366339
		5.71085487683609	-0.0476864533875493				5.71632219230139	-0.00600181212768867
		5.7190446617064	-0.0477829439567841				5.72451197808293	-0.0061297361178384
		5.72723444657671	-0.0479614809704623				5.73270176386447	-0.00624186915192138
		5.73542423144702	-0.0482099313750287				5.74089154964602	-0.00632480288179787
		5.74361401631733	-0.0484974616558802				5.74908133542756	-0.00636948439848683
		5.75180380118764	-0.0487834298216404				5.75727112120911	-0.00637355193064481
		5.75999358605795	-0.0490311896097479				5.76546090699065	-0.00634184462755122
		5.76818337092826	-0.0492198653067375				5.7736506927722	-0.00628523823004924
		5.77637315579857	-0.0493478972485846				5.78184047855374	-0.0062160520778909
		5.78456294066888	-0.0494276297879348				5.79003026433528	-0.00614109569155677
		5.79275272553919	-0.0494789252927083				5.79822005011683	-0.00605845897324552
		5.8009425104095	-0.0495257993967491				5.80640983589837	-0.00596079944473557
		5.80913229527981	-0.0495931133792717				5.81459962167992	-0.00584143720918455
		5.81732208015012	-0.0496985301134508				5.82278940746146	-0.00569676516009992
		5.82551186502043	-0.0498446524653638				5.83097919324301	-0.00552388321631239
		5.83370164989074	-0.050019634118113				5.83916897902455	-0.00531923781005413
		5.84189143476105	-0.0502062223207609				5.8473587648061	-0.00508246701587747
		5.85008121963136	-0.0503903383652701				5.85554855058764	-0.0048223682149381
		5.85827100450167	-0.0505626156133682				5.86373833636918	-0.00455897596250864
		5.86646078937198	-0.0507142178836041				5.87192812215073	-0.00431863347700344
		5.87465057424229	-0.0508333814318267				5.88011790793227	-0.00412561709765099
		5.8828403591126	-0.050907158329737				5.88830769371382	-0.00399388569296897
		5.89103014398291	-0.0509275016649309				5.89649747949536	-0.00392147584387239
		5.89921992885322	-0.0508962526278173				5.9046872652769	-0.00389100222807213
		5.90740971372353	-0.0508240329426446				5.91287705105845	-0.00387609342995189
		5.91559949859384	-0.0507253364743435				5.92106683683999	-0.00384901727203067
		5.92378928346415	-0.0506156622907385				5.92925662262154	-0.00378626146441298
		5.93197906833446	-0.0505126611123883				5.93744640840308	-0.00367286246411808
		5.94016885320477	-0.0504368167535613				5.94563619418462	-0.00350617528899753
		5.94835863807508	-0.0504066983134224				5.95382597996617	-0.0032968255845297
		5.95654842294539	-0.0504295083016106				5.96201576574771	-0.00306508193181117
		5.9647382078157	-0.0504942509760416				5.97020555152926	-0.00283431405914628
		5.97292799268601	-0.0505744962565091				5.9783953373108	-0.00262464183311098
		5.98111777755632	-0.0506415153402229				5.98658512309235	-0.00244915748963612
		5.98930756242663	-0.0506803756012383				5.99477490887389	-0.00231315755440898
		5.99749734729694	-0.0506973207313126				6.00296469465544	-0.00221612534436416
		6.00568713216725	-0.0507128111299794				6.01115448043698	-0.00215449211701801
		6.01387691703756	-0.0507446735129191				6.01934426621852	-0.00212391772203561
		6.02206670190787	-0.0507973386604785				6.02753405200007	-0.0021199263837674
		6.03025648677818	-0.0508660789931816				6.03572383778161	-0.00213830265424021
		6.03844627164849	-0.0509488604478494				6.04391362356316	-0.00217726455961689
		6.0466360565188	-0.0510500643881553				6.0521034093447	-0.00223992544499212
		6.05482584138911	-0.0511727588283939				6.06029319512625	-0.00233375387135389
		6.06301562625943	-0.0513086644356976				6.06848298090779	-0.00246549619648959
		6.07120541112974	-0.0514384822229432				6.07667276668933	-0.00263526194706744
		6.07939519600004	-0.0515442128592749				6.08486255247088	-0.00283392617081067
		6.08758498087036	-0.0516226884100178				6.09305233825242	-0.00304497856226153
		6.09577476574067	-0.0516876088692494				6.10124212403397	-0.00324842838117722
		6.10396455061098	-0.051758529073829				6.10943190981551	-0.00342578910477251
		6.11215433548129	-0.0518476229130637				6.11762169559705	-0.00356551924720521
		6.1203441203516	-0.0519547652543771				6.1258114813786	-0.00366654776568462
		6.12853390522191	-0.0520709232512001				6.13400126716014	-0.00373712046523101
		6.13672369009222	-0.0521832672306126				6.14219105294169	-0.00378947442915017
		6.14491347496253	-0.0522789687792765				6.15038083872323	-0.00383364763140189
		6.15310325983284	-0.0523494156872998				6.15857062450478	-0.00387242891167706
		6.16129304470315	-0.0523938741842472				6.16676041028632	-0.00390011021219936
		6.16948282957346	-0.052418788750214				6.17495019606786	-0.00390658631843152
		6.17767261444377	-0.0524337728614812				6.18313998184941	-0.00388532560978836
		6.18586239931408	-0.052450375162955				6.19132976763095	-0.00383908900862029
		6.19405218418439	-0.0524836001362087				6.1995195534125	-0.0037787175714342
		6.2022419690547	-0.0525472569202932				6.20770933919404	-0.00371699275741313
		6.21043175392501	-0.0526401673725178				6.21589912497559	-0.00366388668852641
		6.21862153879532	-0.0527366700206148				6.22408891075713	-0.00362623956697035
		6.22681132366563	-0.0527980477124715				6.23227869653868	-0.00360974407766523
		6.23500110853594	-0.05279675600241				6.24046848232022	-0.00361975297164872
		6.24319089340625	-0.0527303576358777				6.24865826810176	-0.00366043585536466
		6.25138067827656	-0.0526161381065657				6.25684805388331	-0.00373365235734546
		6.25957046314687	-0.0524779795944662				6.26503783966485	-0.00383762736063958
		6.26776024801718	-0.0523377697917276				6.27322762544639	-0.00396461318707924
		6.27595003288749	-0.0522105056937298				6.28141741122794	-0.00409958105857894
		6.2841398177578	-0.0520978161969681				6.28960719700948	-0.00422294415407945
		6.29232960262811	-0.0519828653031963				6.29779698279103	-0.00431761142962336
		6.30051938749842	-0.051833698980205				6.30598676857257	-0.00437607952158576
		6.30870917236873	-0.0516169969628257				6.31417655435412	-0.00440223898193041
		6.31689895723904	-0.0513130000243246				6.32236634013566	-0.00440720804719335
		6.32508874210935	-0.0509211877101366				6.33055612591721	-0.00440352633059373
		6.33327852697966	-0.0504594524631836				6.33874591169875	-0.00440233344591909
		6.34146831184997	-0.0499600692030401				6.34693569748029	-0.00441502012329479
		6.34965809672028	-0.0494622968263968				6.35512548326184	-0.00445580072688579
		6.35784788159059	-0.0490018501691482				6.36331526904338	-0.00454053974588029
		6.3660376664609	-0.0486019683174125				6.37150505482493	-0.00467804010474156
		6.37422745133121	-0.0482701113572984				6.37969484060647	-0.00485986714227955
		6.38241723620152	-0.0479981873857284				6.38788462638802	-0.0050582564876347
		6.39060702107183	-0.0477638164216591				6.39607441216956	-0.00523778745775432
		6.39879680594214	-0.0475350078553255				6.4042641979511	-0.00537283570793244
		6.40698659081245	-0.047282878776204				6.41245398373265	-0.00545584862717102
		6.41517637568276	-0.0469972897084651				6.42064376951419	-0.00549245728837209
		6.42336616055307	-0.0466917681552624				6.42883355529574	-0.00549334666948286
		6.43155594542339	-0.0463937320946212				6.43702334107728	-0.00547184185043135
		6.43974573029369	-0.0461317750603653				6.44521312685882	-0.00544477742988149
		6.44793551516401	-0.0459284096909604				6.45340291264037	-0.00543012743897711
		6.45612530003432	-0.0457963239401887				6.46159269842191	-0.00544111568136517
		6.46431508490463	-0.0457331553594149				6.46978248420346	-0.00548155494429265
		6.47250486977494	-0.0457187503765252				6.477972269985	-0.00554611575661087
		6.48069465464525	-0.0457214760886508				6.48616205576655	-0.00562429000036313
		6.48888443951556	-0.0457112133035717				6.49435184154809	-0.00570397147348576
		6.49707422438587	-0.0456680833941065				6.50254162732963	-0.0057744252026394
		6.50526400925618	-0.0455824355251654				6.51073141311118	-0.00582959208869194
		6.51345379412649	-0.0454504164340043				6.51892119889272	-0.00587025965581233
		6.5216435789968	-0.045269538442657				6.52711098467427	-0.005901894215994
		6.52983336386711	-0.0450392923817195				6.53530077045581	-0.00592814721208801
		6.53802314873742	-0.0447658259918893				6.54349055623736	-0.00594533958613128
		6.54621293360773	-0.0444654717500408				6.5516803420189	-0.00594321452578602
		6.55440271847804	-0.0441621245914066				6.55987012780045	-0.00591145381395796
		6.56259250334835	-0.0438789246795491				6.56805991358199	-0.00584591642596424
		6.57078228821866	-0.0436285925479938				6.57624969936353	-0.0057507670771582
		6.57897207308897	-0.0434080950938088				6.58443948514508	-0.00563732008614082
		6.58716185795928	-0.0432025535577048				6.59262927092662	-0.00552042858326884
		6.59535164282959	-0.0429994362269617				6.60081905670817	-0.00541360231973843
		6.6035414276999	-0.0428025502465358				6.60900884248971	-0.00532464490870231
		6.61173121257021	-0.0426329229171412				6.61719862827126	-0.00525407028963835
		6.61992099744052	-0.0425123194828911				6.6253884140528	-0.0051962067678015
		6.62811078231083	-0.0424437405323751				6.63357819983434	-0.0051406132306941
		6.63630056718114	-0.0424068600893323				6.64176798561589	-0.00507349265399556
		6.64449035205145	-0.0423725513054839				6.64995777139743	-0.00498141831975888
		6.65268013692176	-0.0423224007214819				6.65814755717898	-0.00485791340351856
		6.66086992179207	-0.0422561087295597				6.66633734296052	-0.00470827210877645
		6.66905970666238	-0.0421845459196437				6.67452712874206	-0.00454747053659555
		6.67724949153269	-0.0421179264570827				6.68271691452361	-0.00439283812301458
		6.685439276403	-0.0420590019701505				6.69090670030515	-0.0042573629055272
		6.69362906127331	-0.0420033324648592				6.6990964860867	-0.00414837204924949
		6.70181884614362	-0.0419444904141085				6.70728627186824	-0.00407073157787342
		6.71000863101393	-0.0418793464398931				6.71547605764979	-0.00403075226055194
		6.71819841588424	-0.0418103427663803				6.72366584343133	-0.00403613413139745
		6.72638820075455	-0.04174664236759				6.73185562921287	-0.00409099368606041
		6.73457798562486	-0.041705580534316				6.74004541499442	-0.00419004131512999
		6.74276777049517	-0.0417106795668403				6.74823520077596	-0.00431790688546167
		6.75095755536548	-0.0417790820353447				6.75642498655751	-0.00445504686413439
		6.75914734023579	-0.0419014231254006				6.76461477233905	-0.00458522912247478
		6.7673371251061	-0.0420338873508293				6.7728045581206	-0.00469981137027568
		6.77552690997641	-0.0421180227500971				6.78099434390214	-0.00479787528197132
		6.78371669484672	-0.0421161634937242				6.78918412968368	-0.00488398080384427
		6.79190647971704	-0.0420325793997056				6.79737391546523	-0.00496519788586673
		6.80009626458734	-0.0419036608032508				6.80556370124677	-0.00504883650439468
		6.80828604945766	-0.0417725037191454				6.81375348702832	-0.00514216239404899
		6.81647583432797	-0.0416690306137902				6.82194327280986	-0.0052530283085121
		6.82466561919828	-0.0416045846376122				6.8301330585914	-0.00538766190845251
		6.83285540406859	-0.0415735564668433				6.83832284437295	-0.0055440654440083
		6.8410451889389	-0.0415572898546784				6.84651263015449	-0.00570670550499813
		6.84923497380921	-0.0415312044465664				6.85470241593604	-0.00585113580069536
		6.85742475867952	-0.0414752383223245				6.86289220171758	-0.00595709669712874
		6.86561454354983	-0.041383222063168				6.87108198749913	-0.00601809842525166
		6.87380432842014	-0.0412690599893274				6.87927177328067	-0.00604010390392677
		6.88199411329045	-0.0411685667942487				6.88746155906222	-0.00603444984277427
		6.89018389816076	-0.0411328156599686				6.89565134484376	-0.00601290876509045
		6.89837368303107	-0.0412098361183277				6.9038411306253	-0.00598568337011273
		6.90656346790138	-0.0414182494414212				6.91203091640685	-0.00595979469611431
		6.91475325277169	-0.0417290206241396				6.92022070218839	-0.00593781008320977
		6.922943037642	-0.0420718059512734				6.92841048796994	-0.00591885242040024
		6.93113282251231	-0.0423687769013331				6.93660027375148	-0.0059013745117423
		6.93932260738262	-0.0425745719525199				6.94479005953303	-0.00588449531613806
		6.94751239225293	-0.0426930311736347				6.95297984531457	-0.00586679972633638
		6.95570217712324	-0.0427614671686515				6.96116963109611	-0.00584438315236668
		6.96389196199355	-0.0428200733493627				6.96935941687766	-0.0058118283691798
		6.97208174686386	-0.0428882690833918				6.9775492026592	-0.00576610098528481
		6.98027153173417	-0.0429574053778366				6.98573898844075	-0.0057094062377536
		6.98846131660448	-0.0430007844086043				6.99392877422229	-0.00564674750178169
		6.99665110147479	-0.0429944948516272				7.00211856000383	-0.00558017488760572
		7.0048408863451	-0.0429341822177662				7.01030834578538	-0.00550519258288088
		7.01303067121541	-0.042835916185587				7.01849813156692	-0.00541232477960946
		7.02122045608572	-0.042725128739917				7.02668791734847	-0.0052920700725463
		7.02941024095603	-0.0426257998696966				7.03487770313001	-0.00514040091402498
		7.03760002582634	-0.0425564189313317				7.04306748891156	-0.00496324046622093
		7.04578981069665	-0.042529985144501				7.0512572746931	-0.00477786095732697
		7.05397959556696	-0.0425538602896182				7.05944706047464	-0.0046087229461961
		7.06216938043727	-0.0426303352891668				7.06763684625619	-0.00447800886288116
		7.07035916530758	-0.0427586022009394				7.07582663203773	-0.00439533176488629
		7.07854895017789	-0.042936199497133				7.08401641781928	-0.00435276278579246
		7.0867387350482	-0.0431585110097242				7.09220620360082	-0.00432861088429659
		7.09492851991851	-0.0434174410667161				7.10039598938237	-0.00429775208961738
		7.10311830478882	-0.0437011093392765				7.10858577516391	-0.00424265198171698
		7.11130808965913	-0.0439939803983025				7.11677556094545	-0.00416025682977878
		7.11949787452944	-0.0442789915994302				7.124965346727	-0.0040615374007782
		7.12768765939975	-0.0445409620014842				7.13315513250854	-0.0039631819732153
		7.13587744427006	-0.0447668761835415				7.14134491829009	-0.00387659680420308
		7.14406722914037	-0.0449426304861914				7.14953470407163	-0.00380222212026139
		7.15225701401068	-0.045053122658616				7.15772448985318	-0.00373307013458717
		7.16044679888099	-0.0450892326684322				7.16591427563472	-0.00366219637642229
		7.1686365837513	-0.0450574459625767				7.17410406141626	-0.00358636763059964
		7.17682636862162	-0.0449834772937784				7.18229384719781	-0.00350344474511178
		7.18501615349192	-0.0449064192385628				7.19048363297935	-0.00341039554428209
		7.19320593836224	-0.044867503774574				7.1986734187609	-0.0033073381220932
		7.20139572323255	-0.0449004690234413				7.20686320454244	-0.00320324133323667
		7.20958550810286	-0.0450245503110506				7.21505299032399	-0.00311613156488949
		7.21777529297317	-0.0452381875805597				7.22324277610553	-0.00306537926858858
		7.22596507784348	-0.0455191931580899				7.23143256188707	-0.00306067410240011
		7.23415486271379	-0.0458364395987684				7.23962234766862	-0.0030947462603242
		7.2423446475841	-0.0461665445000631				7.24781213345016	-0.00314543454524195
		7.25053443245441	-0.0465006900803265				7.25600191923171	-0.0031862994177922
		7.25872421732472	-0.0468370981500276				7.26419170501325	-0.00319723752483312
		7.26691400219503	-0.0471697619519257				7.2723814907948	-0.00316892174700998
		7.27510378706534	-0.0474859935413797				7.28057127657634	-0.00310210598208712
		7.28329357193565	-0.0477722429650456				7.28876106235788	-0.00300575113823105
		7.29148335680596	-0.0480204163470076				7.29695084813943	-0.00289458259171691
		7.29967314167627	-0.0482293433090691				7.30514063392097	-0.00278457700539827
		7.30786292654658	-0.048402927920132				7.31333041970252	-0.00268742547265817
		7.31605271141689	-0.0485487572632804				7.32152020548406	-0.00260807585667748
		7.3242424962872	-0.0486774524733575				7.32970999126561	-0.0025474568519384
		7.33243228115751	-0.0488003174582829				7.33789977704715	-0.00250802956880975
		7.34062206602782	-0.0489247673093359				7.34608956282869	-0.00249713934014273
		7.34881185089813	-0.0490535273903391				7.35427934861024	-0.00252502192879976
		7.35700163576844	-0.0491902791290868				7.36246913439178	-0.00259766736761313
		7.36519142063875	-0.0493446848680413				7.37065892017333	-0.00271026114760592
		7.37338120550906	-0.0495272608253146				7.37884870595487	-0.00284870865309672
		7.38157099037937	-0.0497382787977351				7.38703849173641	-0.00299902428603076
		7.38976077524968	-0.0499614836073958				7.39522827751796	-0.00315549714491436
		7.39795056011999	-0.0501689537263516				7.4034180632995	-0.00331943948435824
		7.4061403449903	-0.0503314996716635				7.41160784908105	-0.00349109990852231
		7.41433012986061	-0.0504296221798329				7.41979763486259	-0.00366428500580861
		7.42251991473092	-0.0504604568898492				7.42798742064414	-0.0038288303610009
		7.43070969960123	-0.0504375805849315				7.43617720642568	-0.00397695783880267
		7.43889948447154	-0.0503858153456834				7.44436699220722	-0.0041048087384251
		7.44708926934185	-0.0503331295444406				7.45255677798877	-0.00420796373296486
		7.45527905421216	-0.0503025074457708				7.46074656377031	-0.00427753216717814
		7.46346883908247	-0.0503057146971935				7.46893634955186	-0.00430329342395848
		7.47165862395278	-0.0503416670392388				7.4771261353334	-0.00428185487401265
		7.47984840882309	-0.0504009388125552				7.48531592111495	-0.00422221789747763
		7.4880381936934	-0.0504723772552955				7.49350570689649	-0.00414487329952767
		7.49622797856371	-0.0505456759126469				7.50169549267803	-0.00407602720043899
		7.50441776343402	-0.0506092371049218				7.50988527845958	-0.00404002416040379
		7.51260754830433	-0.0506491764228667				7.51807506424112	-0.00405240671962567
		7.52079733317464	-0.0506536019084127				7.52626485002267	-0.00411520269541931
		7.52898711804495	-0.0506189560512595				7.53445463580421	-0.00421670889508203
		7.53717690291527	-0.0505509319255424				7.54264442158576	-0.00433695868558969
		7.54536668778557	-0.0504588038263917				7.5508342073673	-0.00445701362743586
		7.55355647265588	-0.050348292237815				7.55902399314884	-0.00456661253518636
		7.5617462575262	-0.0502205676841737				7.56721377893039	-0.00466512631581394
		7.56993604239651	-0.0500778379029616				7.57540356471193	-0.00475569544748175
		7.57812582726682	-0.0499284841408662				7.58359335049348	-0.00483771247766537
		7.58631561213713	-0.0497841676658552				7.59178313627502	-0.00490431628138746
		7.59450539700744	-0.0496512149715499				7.59997292205657	-0.00494833150453727
		7.60269518187775	-0.0495237387247686				7.60816270783811	-0.004971944543916
		7.61088496674806	-0.0493860558799613				7.61635249361965	-0.0049903128246433
		7.61907475161837	-0.0492252587713903				7.6245422794012	-0.00502470243868447
		7.62726453648868	-0.0490455099905457				7.63273206518274	-0.00508996846258863
		7.63545432135899	-0.0488705564116128				7.64092185096429	-0.00518487455880063
		7.6436441062293	-0.0487324384642181				7.64911163674583	-0.00529413471459828
		7.65183389109961	-0.048653329615885				7.65730142252738	-0.00540138696842764
		7.66002367596992	-0.048632517966459				7.66549120830892	-0.00550119199495518
		7.66821346084023	-0.0486464180421839				7.67368099409046	-0.00559800511526409
		7.67640324571054	-0.0486594498354291				7.68187077987201	-0.00569368253765854
		7.68459303058085	-0.0486365786785745				7.69006056565355	-0.00577772201787832
		7.69278281545116	-0.04854939791741				7.6982503514351	-0.00583073920041682
		7.70097260032147	-0.0483783574442041				7.70644013721664	-0.00583800498447985
		7.70916238519178	-0.0481152349277601				7.71462992299818	-0.0057994793573654
		7.71735217006209	-0.0477653080612483				7.72281970877973	-0.0057288348544601
		7.7255419549324	-0.0473460232452398				7.73100949456127	-0.00564629886023465
		7.73373173980271	-0.0468835504495712				7.73919928034282	-0.00557339168350354
		7.74192152467302	-0.0464083376845753				7.74738906612436	-0.00553016977065969
		7.75011130954333	-0.0459504931813517				7.75557885190591	-0.00553046616012948
		7.75830109441364	-0.0455355016614537				7.76376863768745	-0.00557380428778573
		7.76649087928395	-0.0451828653870004				7.77195842346899	-0.00564138426228235
		7.77468066415426	-0.0449080075496768				7.78014820925054	-0.00570400629798508
		7.78287044902457	-0.0447246863469119				7.78833799503208	-0.00573913755281591
		7.79106023389488	-0.0446418135611602				7.79652778081363	-0.00574323947631994
		7.79925001876519	-0.0446538049071446				7.80471756659517	-0.00572919892235901
		7.8074398036355	-0.0447319981527785				7.81290735237672	-0.00571374225543437
		7.81562958850581	-0.0448301105110013				7.82109713815826	-0.00570752564683789
		7.82381937337612	-0.0449070381539715				7.8292869239398	-0.0057146602545739
		7.83200915824643	-0.0449522082640125				7.83747670972135	-0.00573848315454776
		7.84019894311674	-0.0449924049861578				7.84566649550289	-0.00578480740056432
		7.84838872798705	-0.0450729890662124				7.85385628128444	-0.00585884772799707
		7.85657851285736	-0.0452288098686077				7.86204606706598	-0.00596032936793798
		7.86476829772767	-0.045464193804435				7.87023585284753	-0.00608297427102114
		7.87295808259798	-0.0457518844860886				7.87842563862907	-0.00621896278752534
		7.88114786746829	-0.0460491985917011				7.88661542441061	-0.0063626907842183
		7.8893376523386	-0.0463207273759797				7.89480521019216	-0.00650981917008073
		7.89752743720891	-0.0465539699763928				7.9029949959737	-0.006655345612909
		7.90571722207922	-0.0467586968715364				7.91118478175525	-0.00679671058158024
		7.91390700694953	-0.0469558509126736				7.91937456753679	-0.00693863306044251
		7.92209679181984	-0.0471645708427978				7.92756435331834	-0.00709088251249954
		7.93028657669016	-0.0473928759058911				7.93575413909988	-0.0072562706981127
		7.93847636156047	-0.0476335835490702				7.94394392488142	-0.00741960471788864
		7.94666614643078	-0.0478670490260316				7.95213371066297	-0.00755084348357336
		7.95485593130109	-0.0480691511106854				7.96032349644451	-0.00762256883481889
		7.9630457161714	-0.0482210863389805				7.96851328222606	-0.00762729642938424
		7.97123550104171	-0.0483157359312706				7.9767030680076	-0.00758127387965395
		7.97942528591202	-0.0483586675611632				7.98489285378915	-0.00751448207652051
		7.98761507078233	-0.0483666835127848				7.99308263957069	-0.00745673760800808
		7.99580485565264	-0.0483668448358135				8.00127242535223	-0.00742703643158756
		8.00399464052295	-0.0483941498823439				8.00946221113378	-0.00742823651459021
		8.01218442539326	-0.0484826626011497				8.01765199691532	-0.00744719989085944
		8.02037421026357	-0.048649180996714				8.02584178269687	-0.00746098763275145
		8.02856399513388	-0.0488816912604165				8.03403156847841	-0.00744732413624249
		8.03675378000419	-0.0491427790200736				8.04222135425995	-0.00739463993106263
		8.0449435648745	-0.0493875768261581				8.0504111400415	-0.00730605733181622
		8.05313334974481	-0.0495810385733299				8.05860092582304	-0.0071956793005878
		8.06132313461512	-0.0497035742421292				8.06679071160459	-0.00708094210343203
		8.06951291948543	-0.0497497260833011				8.07498049738613	-0.00697559060156885
		8.07770270435574	-0.0497283253529012				8.08317028316767	-0.00688563233963375
		8.08589248922605	-0.0496637143985471				8.09136006894922	-0.00680944759784053
		8.09408227409636	-0.0495904142259849				8.09954985473076	-0.00674127667497255
		8.10227205896667	-0.0495383027407937				8.10773964051231	-0.00667546299330403
		8.11046184383698	-0.0495171143071282				8.11592942629385	-0.00660780438580821
		8.11865162870729	-0.0495141052978104				8.1241192120754	-0.00653442127195373
		8.1268414135776	-0.0495092257861101				8.13230899785694	-0.00645138796305898
		8.13503119844791	-0.0494955802295967				8.14049878363848	-0.00635678400935283
		8.14322098331822	-0.0494862050676855				8.14868856942003	-0.0062529679974928
		8.15141076818853	-0.0495024305708333				8.15687835520157	-0.00614612122920091
		8.15960055305884	-0.049554877949272				8.16506814098312	-0.00604201938487858
		8.16779033792915	-0.0496320313845868				8.17325792676466	-0.00594160800766636
		8.17598012279946	-0.0497041349646143				8.18144771254621	-0.0058400781518471
		8.18416990766977	-0.0497389399719098				8.18963749832775	-0.00573119687692783
		8.19235969254008	-0.0497167104110338				8.19782728410929	-0.00561399012241648
		8.20054947741039	-0.0496341061163775				8.20601706989084	-0.005496767092433
		8.2087392622807	-0.0494987366338097				8.21420685567238	-0.00539570597616737
		8.21692904715101	-0.0493218445286617				8.22239664145393	-0.00532936813736903
		8.22511883202132	-0.04911507297389				8.23058642723547	-0.00531068730493764
		8.23330861689163	-0.048890959090457				8.23877621301702	-0.00533855114604991
		8.24149840176194	-0.0486636121392702				8.24696599879856	-0.00539449283250289
		8.24968818663225	-0.0484471708298028				8.2551557845801	-0.00544827551652437
		8.25787797150256	-0.0482524529551485				8.26334557036165	-0.00547041311579636
		8.26606775637288	-0.048085076401395				8.27153535614319	-0.00544289152725257
		8.27425754124319	-0.0479480769034932				8.27972514192474	-0.00536354371152795
		8.2824473261135	-0.0478457885962184				8.28791492770628	-0.00524471731889264
		8.29063711098381	-0.047783390296489				8.29610471348783	-0.00510818147021196
		8.29882689585412	-0.047762037103523				8.30429449926937	-0.00497716276128827
		8.30701668072443	-0.0477747187935245				8.31248428505091	-0.00486728028927176
		8.31520646559474	-0.0478063870578327				8.32067407083246	-0.00478188563555884
		8.32339625046505	-0.0478358188380366				8.328863856614	-0.0047145788913371
		8.33158603533536	-0.0478379827962358				8.33705364239555	-0.00465652482104897
		8.33977582020567	-0.0477899562707887				8.34524342817709	-0.00460278080547643
		8.34796560507598	-0.0476808512343312				8.35343321395864	-0.00455378662418002
		8.35615538994629	-0.047519027949134				8.36162299974018	-0.0045129522989115
		8.3643451748166	-0.0473318517197252				8.36981278552172	-0.0044827550097313
		8.37253495968691	-0.0471597493122192				8.37800257130327	-0.00446227974024905
		8.38072474455722	-0.0470481870175184				8.38619235708481	-0.00444785573135213
		8.38891452942753	-0.0470355885709181				8.39438214286636	-0.0044381322659941
		8.39710431429784	-0.0471360267318506				8.4025719286479	-0.00443873380444289
		8.40529409916815	-0.0473256576823923				8.41076171442945	-0.00446123237542426
		8.41348388403846	-0.047549125730357				8.41895150021099	-0.00451610783399167
		8.42167366890877	-0.0477459330783068				8.42714128599253	-0.00460550482770331
		8.42986345377908	-0.0478783606356495				8.43533107177408	-0.00472111004224421
		8.43805323864939	-0.0479407562900371				8.44352085755562	-0.00484850862230919
		8.4462430235197	-0.0479494496029964				8.45171064333717	-0.00497409928923758
		8.45443280839001	-0.0479251931573425				8.45990042911871	-0.00508976008146977
		8.46262259326032	-0.0478803906433244				8.46809021490026	-0.00519316135943059
		8.47081237813063	-0.0478181080123434				8.4762800006818	-0.00528468769652589
		8.47900216300094	-0.0477416984032565				8.48446978646334	-0.00536311531871422
		8.48719194787125	-0.0476659634047437				8.49265957224489	-0.00542321715545289
		8.49538173274156	-0.0476165141424599				8.50084935802643	-0.00545852284782983
		8.50357151761187	-0.0476142370848641				8.50903914380798	-0.00546636480428823
		8.51176130248218	-0.0476564033623374				8.51722892958952	-0.00545019481308975
		8.51995108735249	-0.0477142435113635				8.52541871537107	-0.00541618030577764
		8.5281408722228	-0.0477524431754				8.53360850115261	-0.00536846666089507
		8.53633065709311	-0.0477523528344549				8.54179828693415	-0.00530868404498964
		8.54452044196342	-0.0477179989617479				8.5499880727157	-0.00523979268470536
		8.55271022683373	-0.047663457311637				8.55817785849724	-0.00516993267591122
		8.56090001170404	-0.0475959753523465				8.56636764427879	-0.00511313413207186
		8.56908979657435	-0.0475089053989316				8.57455743006033	-0.0050859179368024
		8.57727958144466	-0.0473885817547333				8.58274721584188	-0.00509977503987839
		8.58546936631497	-0.0472277478484627				8.59093700162342	-0.00515324886920355
		8.59365915118528	-0.0470341666989062				8.59912678740496	-0.00523102376462364
		8.60184893605559	-0.0468293237598104				8.60731657318651	-0.00531231806979582
		8.6100387209259	-0.0466412785982769				8.61550635896805	-0.00538123866896395
		8.61822850579621	-0.0464968164033315				8.6236961447496	-0.00543137892162211
		8.62641829066652	-0.0464150540601409				8.63188593053114	-0.00546491016739935
		8.63460807553684	-0.0464018123117058				8.64007571631268	-0.00548996149067444
		8.64279786040714	-0.046446238581265				8.64826550209423	-0.00551779398121455
		8.65098764527746	-0.0465233253305714				8.65645528787577	-0.00555780807472251
		8.65917743014777	-0.0466024632552765				8.66464507365732	-0.00561169820003808
		8.66736721501808	-0.0466582403906847				8.67283485943886	-0.0056704107390629
		8.67555699988839	-0.0466745878023441				8.68102464522041	-0.00571805739711374
		8.6837467847587	-0.0466422985339583				8.68921443100195	-0.0057422320728925
		8.69193656962901	-0.0465547783477899				8.69740421678349	-0.00574307701133273
		8.70012635449932	-0.0464087700519023				8.70559400256504	-0.00573446694070203
		8.70831613936963	-0.0462085972975426				8.71378378834658	-0.00573598461444627
		8.71650592423994	-0.0459677337723635				8.72197357412813	-0.0057608769723735
		8.72469570911025	-0.0457050881244528				8.73016335990967	-0.00580889660791516
		8.73288549398056	-0.0454412040824975				8.73835314569122	-0.00586795388041803
		8.74107527885087	-0.0451985176979057				8.74654293147276	-0.00592291792515869
		8.74926506372118	-0.0450011325189203				8.7547327172543	-0.00596347866766919
		8.75745484859149	-0.0448682610968289				8.76292250303585	-0.00598520702248633
		8.7656446334618	-0.0448043715050411				8.77111228881739	-0.00598535705318438
		8.77383441833211	-0.0447958880291572				8.77930207459894	-0.00595945566773455
		8.78202420320242	-0.0448200836805919				8.78749186038048	-0.00590308702310487
		8.79021398807273	-0.0448591083459241				8.79568164616202	-0.00581777249994514
		8.79840377294304	-0.0449060536775995				8.80387143194357	-0.00571498077838959
		8.80659355781335	-0.0449584977022351				8.81206121772511	-0.00561366911785733
		8.81478334268366	-0.0450089460061647				8.82025100350666	-0.00553368216058735
		8.82297312755397	-0.0450422914282129				8.8284407892882	-0.00548955005604841
		8.83116291242428	-0.0450435788747244				8.83663057506975	-0.00548760225325491
		8.83935269729459	-0.0450069376473305				8.84482036085129	-0.00552566360425079
		8.8475424821649	-0.0449372107054515				8.85301014663283	-0.00559481872617391
		8.85573226703521	-0.0448455729330873				8.86119993241438	-0.00568250718759669
		8.86392205190552	-0.0447444542153478				8.86938971819592	-0.00577502678839961
		8.87211183677583	-0.0446431855372436				8.87757950397747	-0.00585875249192945
		8.88030162164614	-0.0445448620003243				8.88576928975901	-0.00592153719068865
		8.88849140651645	-0.0444444616227875				8.89395907554056	-0.00595646327822764
		8.89668119138676	-0.0443301753667183				8.9021488613221	-0.00596607976352407
		8.90487097625707	-0.0441871793618426				8.91033864710364	-0.0059637401615378
		8.91306076112738	-0.0440012605340518				8.91852843288519	-0.00597057561137337
		8.92125054599769	-0.0437650580762232				8.92671821866673	-0.00600825771494473
		8.929440330868	-0.0434854280527634				8.93490800444828	-0.00608961776571069
		8.93763011573831	-0.0431860311781813				8.94309779022982	-0.00620965574821199
		8.94581990060862	-0.0428991764922251				8.95128757601137	-0.00634237409964328
		8.95400968547893	-0.0426521583911198				8.95947736179291	-0.0064488487555689
		8.96219947034924	-0.0424593012112552				8.96766714757446	-0.00649542251763739
		8.97038925521955	-0.0423253506552026				8.975856933356	-0.00647089147538626
		8.97857904008986	-0.0422541380400589				8.98404671913754	-0.00639055324284217
		8.98676882496017	-0.0422501421450997				8.99223650491909	-0.00628613110809872
		8.99495860983049	-0.0423105446639175				9.00042629070063	-0.00619081873839891
		9.00314839470079	-0.04241687785129				9.00861607648218	-0.00612744445262375
		9.01133817957111	-0.0425367242899839				9.01680586226372	-0.00610206343885919
		9.01952796444142	-0.0426362914614983				9.02499564804526	-0.00610438331360643
		9.02771774931172	-0.0426962443382781				9.03318543382681	-0.00611487285748018
		9.03590753418204	-0.0427219436807456				9.04137521960835	-0.00611486182291465
		9.04409731905235	-0.0427415950448192				9.0495650053899	-0.00609357887949441
		9.05228710392266	-0.042791650379969				9.05775479117144	-0.00604982260098059
		9.06047688879297	-0.0428950029731306				9.06594457695299	-0.00598925106262008
		9.06866667366328	-0.0430463839920781				9.07413436273453	-0.00591929750796387
		9.07685645853359	-0.0432173427991389				9.08232414851607	-0.00584460001140899
		9.0850462434039	-0.0433788597337876				9.09051393429762	-0.00576454606320362
		9.09323602827421	-0.0435198837121972				9.09870372007916	-0.00567405880280571
		9.10142581314452	-0.0436449137720599				9.10689350586071	-0.00556720043171382
		9.10961559801483	-0.0437570519212924				9.11508329164225	-0.00544162169192216
		9.11780538288514	-0.043845864203697				9.1232730774238	-0.00530059742712825
		9.12599516775545	-0.043891760674099				9.13146286320534	-0.00515121037688193
		9.13418495262576	-0.0438805146884818				9.13965264898688	-0.00500088606900121
		9.14237473749607	-0.0438136625623843				9.14784243476843	-0.0048554892367042
		9.15056452236638	-0.0437042573948764				9.15603222054997	-0.00471955396749974
		9.15875430723669	-0.043565540989176				9.16422200633152	-0.00459715814507328
		9.166944092107	-0.0434044283817859				9.17241179211306	-0.00449278178173432
		9.17513387697731	-0.0432244907255889				9.18060157789461	-0.00441125456404025
		9.18332366184762	-0.0430320918291836				9.18879136367615	-0.0043566205631249
		9.19151344671793	-0.0428375692233897				9.19698114945769	-0.00432913487999852
		9.19970323158824	-0.042651040718369				9.20517093523924	-0.00432251307570041
		9.20789301645855	-0.0424787791373855				9.21336072102078	-0.00432393572933606
		9.21608280132886	-0.0423236172233105				9.22155050680233	-0.0043176216490826
		9.22427258619917	-0.0421854104063356				9.22974029258387	-0.00429152257793406
		9.23246237106948	-0.0420587180737389				9.23793007836542	-0.00424447005663135
		9.24065215593979	-0.0419317395450138				9.24611986414696	-0.00418983662310374
		9.2488419408101	-0.0417917813330031				9.2543096499285	-0.00415262271473624
		9.25703172568041	-0.0416338070963956				9.26249943571005	-0.00415982322795151
		9.26522151055072	-0.041461931556656				9.27068922149159	-0.00422768648942349
		9.27341129542103	-0.0412830391629499				9.27887900727314	-0.0043524510717588
		9.28160108029134	-0.0411009105949064				9.28706879305468	-0.00451127821237786
		9.28979086516165	-0.0409170265424148				9.29525857883623	-0.00467263375918398
		9.29798065003196	-0.0407361772199257				9.30344836461777	-0.00480779389969691
		9.30617043490227	-0.0405694390066156				9.31163815039932	-0.00489571552597386
		9.31436021977258	-0.0404333813337858				9.31982793618086	-0.00492406171693294
		9.32255000464289	-0.0403459095609185				9.3280177219624	-0.00489192092653538
		9.3307397895132	-0.0403181739121957				9.33620750774395	-0.00481362019082318
		9.33892957438351	-0.0403470503882596				9.34439729352549	-0.00471648647603987
		9.34711935925382	-0.0404141506472508				9.35258707930703	-0.00462951433305856
		9.35530914412413	-0.0404926237073345				9.36077686508858	-0.00456991174943335
		9.36349892899444	-0.0405561839853265				9.36896665087012	-0.00453745156511447
		9.37168871386476	-0.0405860694561537				9.37715643665167	-0.00451993538582616
		9.37987849873507	-0.0405755485299312				9.38534622243321	-0.00450205510235272
		9.38806828360537	-0.0405316601944962				9.39353600821476	-0.00447015424186733
		9.39625806847569	-0.0404718553822547				9.4017257939963	-0.00441304596354274
		9.404447853346	-0.0404154522562499				9.40991557977784	-0.00432422223530217
		9.41263763821631	-0.0403748012813802				9.41810536555939	-0.00420642149351834
		9.42082742308662	-0.0403519832119411				9.42629515134093	-0.00407308263945292
		9.42901720795693	-0.0403402471662504				9.43448493712248	-0.00394305543001336
		9.43720699282724	-0.0403261730161456				9.44267472290402	-0.00383258332892227
		9.44539677769755	-0.0402903747123591				9.45086450868557	-0.00375072565708638
		9.45358656256786	-0.0402108343305559				9.45905429446711	-0.00370038950177118
		9.46177634743817	-0.040069537634778				9.46724408024866	-0.00368115738068299
		9.46996613230848	-0.0398582069037484				9.4754338660302	-0.00369086010528871
		9.47815591717879	-0.0395797486179257				9.48362365181174	-0.00372557725767983
		9.4863457020491	-0.0392475073416231				9.49181343759329	-0.00378022831406393
		9.49453548691941	-0.0388833943437113				9.50000322337483	-0.00384959183672128
		9.50272527178972	-0.0385134227044791				9.50819300915638	-0.00392733200665869
		9.51091505666003	-0.038160535744161				9.51638279493792	-0.00400360276543203
		9.51910484153034	-0.0378416624982347				9.52457258071946	-0.00406462422995944
		9.52729462640065	-0.0375721532105663				9.53276236650101	-0.00409664318267751
		9.53548441127096	-0.0373703822520142				9.54095215228255	-0.00409180720533742
		9.54367419614127	-0.0372505949894313				9.5491419380641	-0.00405190738989845
		9.55186398101158	-0.0372074733818705				9.55733172384564	-0.00398941673500362
		9.56005376588189	-0.0372099305303304				9.56552150962719	-0.00392572652624567
		9.5682435507522	-0.037215418807214				9.57371129540873	-0.00388490339090523
		9.57643333562251	-0.0371933494618769				9.58190108119027	-0.00388266637532038
		9.58462312049282	-0.0371379359912066				9.59009086697182	-0.00391688054157336
		9.59281290536313	-0.0370659315385387				9.59828065275336	-0.00396806024053331
		9.60100269023344	-0.0370078423238269				9.60647043853491	-0.00401228532263646
		9.60919247510375	-0.0369973622454305				9.61466022431645	-0.0040371053553853
		9.61738225997406	-0.0370585690210079				9.622850010098	-0.00404706087980389
		9.62557204484437	-0.0371948745880518				9.63103979587954	-0.00405619575613272
		9.63376182971468	-0.0373886977815206				9.63922958166108	-0.0040771191513957
		9.64195161458499	-0.0376153126907761				9.64741936744263	-0.00411611856695215
		9.6501413994553	-0.0378584515692209				9.65560915322417	-0.00417571833881285
		9.65833118432561	-0.0381133932737175				9.66379893900572	-0.00425894000120914
		9.66652096919592	-0.0383781355590429				9.67198872478726	-0.00436934485678801
		9.67471075406623	-0.0386443945039022				9.68017851056881	-0.00450433650762857
		9.68290053893654	-0.0388949591385493				9.68836829635035	-0.0046471368268448
		9.69109032380685	-0.0391052296395629				9.69655808213189	-0.0047669943239512
		9.69928010867716	-0.0392464915129791				9.70474786791344	-0.0048332051671989
		9.70746989354747	-0.0392941179392598				9.71293765369498	-0.00483331256113448
		9.71565967841778	-0.0392401155668871				9.72112743947653	-0.00477905398876359
		9.72384946328809	-0.0391022525144482				9.72931722525807	-0.00469668770504203
		9.7320392481584	-0.0389208736339655				9.73750701103961	-0.00461281754014364
		9.74022903302872	-0.038746847767983				9.74569679682116	-0.00454619358204407
		9.74841881789902	-0.0386287402232239				9.7538865826027	-0.00450601453421685
		9.75660860276934	-0.0386012539067749				9.76207636838425	-0.00449349070734506
		9.76479838763965	-0.0386756223101562				9.77026615416579	-0.0045034396240894
		9.77298817250996	-0.0388339888684341				9.77845593994734	-0.00452627936154943
		9.78117795738026	-0.0390345824663598				9.78664572572888	-0.0045523129597044
		9.78936774225058	-0.0392289078591298				9.79483551151042	-0.00457804091274655
		9.79755752712089	-0.0393826864139716				9.80302529729197	-0.00461053576738359
		9.8057473119912	-0.0394866031472356				9.81121508307351	-0.00466583826876936
		9.81393709686151	-0.0395514230448278				9.81940486885506	-0.00476136232366442
		9.82212688173182	-0.0395957614177778				9.8275946546366	-0.00490571616566188
		9.83031666660213	-0.0396363618679493				9.83578444041815	-0.0050914884733844
		9.83850645147244	-0.0396832806982877				9.84397422619969	-0.00529700169197398
		9.84669623634275	-0.0397392134396837				9.85216401198123	-0.00549761475315137
		9.85488602121306	-0.0398021540695646				9.86035379776278	-0.00567829870446283
		9.86307580608337	-0.0398684393606467				9.86854358354432	-0.00583854417699856
		9.87126559095368	-0.039934953403183				9.87673336932587	-0.0059875276369466
		9.87945537582399	-0.0400000724854155				9.88492315510741	-0.00613512001380078
		9.8876451606943	-0.0400617452714766				9.89311294088896	-0.00628509392748241
		9.89583494556461	-0.0401139466151677				9.9013027266705	-0.00643258435306468
		9.90402473043492	-0.0401443526962562				9.90949251245204	-0.00656479637048501
		9.91221451530523	-0.0401364924234157				9.91768229823359	-0.00666424665324616
		9.92040430017554	-0.0400764537756069				9.92587208401513	-0.00671603657934763
		9.92859408504585	-0.0399611174587353				9.93406186979668	-0.00671738693917499
		9.93678386991616	-0.0398039623076038				9.94225165557822	-0.00668204532683146
		9.94497365478647	-0.0396356604879374				9.95044144135977	-0.00663366595298393
		9.95316343965678	-0.039497707039134				9.95863122714131	-0.00659286795013108
		9.96135322452709	-0.0394304107973888				9.96682101292285	-0.00656861756646764
		9.9695430093974	-0.0394598943000226				9.9750107987044	-0.0065603865557511
		9.97773279426771	-0.0395902654570477				9.98320058448594	-0.0065672412817277
		9.98592257913802	-0.0398053057166				9.99139037026749	-0.00659413744316783
		9.99411236400833	-0.0400776125008574				9.99958015604903	-0.00664937944063326
		10.0023021488786	-0.0403775591158017				10.0077699418306	-0.00673655938577075
		10.010491933749	-0.0406790700931579				10.0159597276121	-0.00684795853917015
		10.0186817186193	-0.0409636660422755				10.0241495133937	-0.00696437119392839
		10.0268715034896	-0.041223020739004				10.0323392991752	-0.00706341075201919
		10.0350612883599	-0.0414553373943133				10.0405290849568	-0.007131989821637
		10.0432510732302	-0.041658008779465				10.0487188707383	-0.00717421611159506
		10.0514408581005	-0.041822013457394				10.0569086565198	-0.00720732962057535
		10.0596306429708	-0.0419335743862094				10.0650984423014	-0.00724973934483566
		10.0678204278411	-0.0419828655238283				10.0732882280829	-0.00731003109108145
		10.0760102127114	-0.0419734594821167				10.0814780138645	-0.00738461583761292
		10.0841999975817	-0.0419263604798398				10.089667799646	-0.00746225378798598
		10.0923897824521	-0.0418738107862687				10.0978575854276	-0.00753065344412794
		10.1005795673224	-0.0418444731590627				10.1060473712091	-0.0075817600115532
		10.1087693521927	-0.0418474884043666				10.1142371569907	-0.0076153960662319
		10.116959137063	-0.0418664459184301				10.1224269427722	-0.00764026008855188
		10.1251489219333	-0.0418710406623383				10.1306167285537	-0.00767122378173676
		10.1333387068036	-0.0418389770920384				10.1388065143353	-0.00772134997775917
		10.1415284916739	-0.0417713037448618				10.1469963001168	-0.00779335621373718
		10.1497182765442	-0.0416892156550099				10.1551860858984	-0.00787762894431709
		10.1579080614145	-0.0416176334897788				10.1633758716799	-0.0079597131656562
		10.1660978462848	-0.0415694566947026				10.1715656574615	-0.0080326336795697
		10.1742876311552	-0.0415407526008481				10.179755443243	-0.00810192623246327
		10.1824774160255	-0.0415203043943616				10.1879452290245	-0.00817868992045484
		10.1906672008958	-0.0415065279160935				10.1961350148061	-0.00826639286909869
		10.1988569857661	-0.0415178072387316				10.2043248005876	-0.00835204911267825
		10.2070467706364	-0.0415860705326326				10.2125145863692	-0.00840983657819115
		10.2152365555067	-0.0417360026767308				10.2207043721507	-0.00841594103558031
		10.223426340377	-0.0419644418300026				10.2288941579323	-0.00836418332517039
		10.2316161252473	-0.0422363979866579				10.2370839437138	-0.00827009974747199
		10.2398059101176	-0.0425019998483399				10.2452737294954	-0.00816223868934616
		10.2479956949879	-0.042719276706036				10.2534635152769	-0.00807000405596798
		10.2561854798583	-0.0428661617035916				10.2616533010584	-0.00801486820639996
		10.2643752647286	-0.0429381217369855				10.26984308684	-0.0080043958020119
		10.2725650495989	-0.0429396925868896				10.2780328726215	-0.00802745685822412
		10.2807548344692	-0.042877640689961				10.2862226584031	-0.00805508437982914
		10.2889446193395	-0.0427595780825881				10.2944124441846	-0.00805132601311642
		10.2971344042098	-0.0425962004128913				10.3026022299662	-0.00798958463298461
		10.3053241890801	-0.0424034783094944				10.3107920157477	-0.00786274551545479
		10.3135139739504	-0.0422018807368076				10.3189818015293	-0.00768208585091076
		10.3217037588207	-0.0420147918709602				10.3271715873108	-0.00746914368642686
		10.329893543691	-0.0418666015119654				10.3353613730923	-0.00724676210624893
		10.3380833285614	-0.0417804512662076				10.3435511588739	-0.00703307539057276
		10.3462731134317	-0.0417732137640514				10.3517409446554	-0.00683833359431427
		10.354462898302	-0.0418502522483315				10.359930730437	-0.0066628080095268
		10.3626526831723	-0.0420024968827356				10.3681205162185	-0.00649696044834798
		10.3708424680426	-0.042207336206322				10.3763103020001	-0.0063264109500243
		10.3790322529129	-0.042434223495639				10.3845000877816	-0.00614098360807909
		10.3872220377832	-0.0426541255138358				10.3926898735632	-0.00594053920677456
		10.3954118226535	-0.0428478322972943				10.4008796593447	-0.00573313053360679
		10.4036016075238	-0.0430071688858651				10.4090694451262	-0.00552879324837849
		10.4117913923942	-0.0431307633555907				10.4172592309078	-0.00533453764235799
		10.4199811772645	-0.0432206989884582				10.4254490166893	-0.00515352589378937
		10.4281709621348	-0.0432839534118942				10.4336388024709	-0.0049879886276458
		10.4363607470051	-0.0433318448300502				10.4418285882524	-0.00484528711528354
		10.4445505318754	-0.0433712067096491				10.450018374034	-0.00474329760326679
		10.4527403167457	-0.0433945568344362				10.4582081598155	-0.00470829308301404
		10.460930101616	-0.0433803678507709				10.4663979455971	-0.00476098668636729
		10.4691198864863	-0.0433056382339814				10.4745877313786	-0.00489920203733938
		10.4773096713566	-0.0431598039651134				10.4827775171601	-0.00509445082031482
		10.4854994562269	-0.0429491680684237				10.4909673029417	-0.0053084706988205
		10.4936892410973	-0.0426926201697887				10.4991570887232	-0.00551451966592029
		10.5018790259676	-0.0424145516320804				10.5073468745048	-0.00570401899944227
		10.5100688108379	-0.0421386108621814				10.5155366602863	-0.00587779072237609
		10.5182585957082	-0.0418799847608142				10.5237264460679	-0.00603552696246087
		10.5264483805785	-0.0416392660912937				10.5319162318494	-0.00617241964153091
		10.5346381654488	-0.04140244633883				10.540106017631	-0.00628298261870815
		10.5428279503191	-0.0411494134092625				10.5482958034125	-0.00636703343393715
		10.5510177351894	-0.0408660930606588				10.556485589194	-0.00643278605813693
		10.5592075200597	-0.0405524100771575				10.5646753749756	-0.00649418452963219
		10.56739730493	-0.0402211307553373				10.5728651607571	-0.00656392665434153
		10.5755870898004	-0.0398891731309035				10.5810549465387	-0.0066482789904653
		10.5837768746707	-0.0395687953487019				10.5892447323202	-0.00674630239661226
		10.591966659541	-0.0392642314945247				10.5974345181018	-0.00685232318908084
		10.6001564444113	-0.0389736044444623				10.6056243038833	-0.0069584343128459
		10.6083462292816	-0.0386947116410708				10.6138140896649	-0.00705667555474394
		10.6165360141519	-0.0384316691674663				10.6220038754464	-0.00714152890252831
		10.6247257990222	-0.0381976160508456				10.6301936612279	-0.00721203690598434
		10.6329155838925	-0.0380094714658909				10.6383834470095	-0.00727161531685158
		10.6411053687628	-0.0378774385960442				10.646573232791	-0.00732477385976981
		10.6492951536331	-0.0377981082429736				10.6547630185726	-0.00737220961698062
		10.6574849385035	-0.0377573006733615				10.6629528043541	-0.00740678640346472
		10.6656747233738	-0.037739318180508				10.6711425901357	-0.00741519103959195
		10.6738645082441	-0.0377334537838324				10.6793323759172	-0.00738657099635088
		10.6820542931144	-0.037732870103741				10.6875221616987	-0.00732158009701203
		10.6902440779847	-0.0377311577432627				10.6957119474803	-0.00723336470271919
		10.698433862855	-0.0377224112548172				10.7039017332618	-0.00714008300221238
		10.7066236477253	-0.0377044670411048				10.7120915190434	-0.00705653509768826
		10.7148134325956	-0.0376800645501145				10.7202813048249	-0.00698977696029711
		10.7230032174659	-0.0376542923757148				10.7284710906065	-0.00693931908143983
		10.7311930023363	-0.0376325560085332				10.736660876388	-0.00689889756170791
		10.7393827872066	-0.0376200069793555				10.7448506621696	-0.00685968238464479
		10.7475725720769	-0.0376214463776402				10.7530404479511	-0.00681504123212785
		10.7557623569472	-0.0376401631522835				10.7612302337326	-0.00676418117594458
		10.7639521418175	-0.0376755786626657				10.7694200195142	-0.00671301113792275
		10.7721419266878	-0.0377210854047106				10.7776098052957	-0.00667177081437033
		10.7803317115581	-0.0377649194607827				10.7857995910773	-0.00665119118844552
		10.7885214964284	-0.0377939826782125				10.7939893768588	-0.00665846646901546
		10.7967112812987	-0.0377980980185593				10.8021791626404	-0.00669449424961876
		10.804901066169	-0.0377707483409021				10.8103689484219	-0.00675379123667099
		10.8130908510394	-0.0377072354519925				10.8185587342035	-0.00682721608100509
		10.8212806359097	-0.0376026304476799				10.826748519985	-0.00690555127168145
		10.82947042078	-0.037452358781475				10.8349383057665	-0.00698290356667429
		10.8376602056503	-0.0372555023224379				10.8431280915481	-0.00705779745541633
		10.8458499905206	-0.0370165721823063				10.8513178773296	-0.00713126083597294
		10.8540397753909	-0.0367424660367287				10.8595076631112	-0.00720283899103577
		10.8622295602612	-0.0364371914360281				10.8676974488927	-0.00726711931029406
		10.8704193451315	-0.0361013951886526				10.8758872346743	-0.00731372920469802
		10.8786091300018	-0.0357379495426608				10.8840770204558	-0.00733123317499484
		10.8867989148721	-0.0353591199883759				10.8922668062374	-0.00731202963977638
		10.8949886997425	-0.0349887594637887				10.9004565920189	-0.00725586380113761
		10.9031784846128	-0.0346578059956776				10.9086463778004	-0.00717077353424043
		10.9113682694831	-0.0343938722608307				10.916836163582	-0.00706982906077745
		10.9195580543534	-0.0342096985265911				10.9250259493635	-0.00696339530466151
		10.9277478392237	-0.0340979478969894				10.9332157351451	-0.00685270386189628
		10.935937624094	-0.0340372136499714				10.9414055209266	-0.00673164037939962
		10.9441274089643	-0.0340046907249367				10.9495953067082	-0.00659540979009146
		10.9523171938346	-0.033983832843412				10.9577850924897	-0.00644787332090429
		10.9605069787049	-0.033963783532084				10.9659748782713	-0.00629936534169172
		10.9686967635752	-0.0339365357372563				10.9741646640528	-0.00615777429471323
		10.9768865484456	-0.0338977668092014				10.9823544498343	-0.0060221913245764
		10.9850763333159	-0.0338486203629913				10.9905442356159	-0.00588567118070506
		10.9932661181862	-0.0337924745660725				10.9987340213974	-0.00574383230249493
		11.0014559030565	-0.0337273294711165				11.006923807179	-0.00559953414333991
		11.0096456879268	-0.0336406348429469				11.0151135929605	-0.00545919629328962
		11.0178354727971	-0.033511576790736				11.0233033787421	-0.00532699462655664
		11.0260252576674	-0.0333210415274946				11.0314931645236	-0.00520385238609765
		11.0342150425377	-0.0330625449161662				11.0396829503052	-0.00509037253903044
		11.042404827408	-0.0327468697294865				11.0478727360867	-0.00498815184946723
		11.0505946122783	-0.0323998151518402				11.0560625218682	-0.0048981680046444
		11.0587843971487	-0.0320562158181367				11.0642523076498	-0.00481957694070852
		11.066974182019	-0.0317524023932529				11.0724420934313	-0.00475013855012608
		11.0751639668893	-0.0315181431236747				11.0806318792129	-0.00468621202741681
		11.0833537517596	-0.0313673754234112				11.0888216649944	-0.00462329044639452
		11.0915435366299	-0.0312909538957992				11.097011450776	-0.00455667262029638
		11.0997333215002	-0.0312600866573827				11.1052012365575	-0.00448225454928797
		11.1079231063705	-0.0312440841676467				11.113391022339	-0.00439666660784677
		11.1161128912408	-0.0312295859515591				11.1215808081206	-0.00429682671715613
		11.1243026761111	-0.0312236920881457				11.1297705939021	-0.00418064067818455
		11.1324924609815	-0.0312398655253661				11.1379603796837	-0.00404911056161896
		11.1406822458518	-0.0312814550498369				11.1461501654652	-0.00390813227908719
		11.1488720307221	-0.03133519030633				11.1543399512468	-0.00376779699745669
		11.1570618155924	-0.0313770120426618				11.1625297370283	-0.00363860958603528
		11.1652516004627	-0.0313845899178965				11.1707195228099	-0.00352699715779081
		11.173441385333	-0.0313494113199557				11.1789093085914	-0.00343404440667911
		11.1816311702033	-0.0312809823406277				11.1870990943729	-0.00335711130914182
		11.1898209550736	-0.0312006469777412				11.1952888801545	-0.00329221918764832
		11.1980107399439	-0.031129323548715				11.203478665936	-0.00323465751250132
		11.2062005248142	-0.0310770381391206				11.2116684517176	-0.00317856846520708
		11.2143903096846	-0.0310394167456183				11.2198582374991	-0.00311798838920566
		11.2225800945549	-0.0310041276711676				11.2280480232807	-0.00304980868992581
		11.2307698794252	-0.0309622534372985				11.2362378090622	-0.00297649012206785
		11.2389596642955	-0.0309160440559229				11.2444275948438	-0.00290605058439228
		11.2471494491658	-0.0308763899586839				11.2526173806253	-0.00284876400289821
		11.2553392340361	-0.0308514208961117				11.2608071664068	-0.00281325278454658
		11.2635290189064	-0.0308340935619393				11.2689969521884	-0.00280231465238788
		11.2717188037767	-0.030798604928163				11.2771867379699	-0.00281137942494752
		11.279908588647	-0.030713675732498				11.2853765237515	-0.00283030161341113
		11.2880983735173	-0.0305663573125793				11.293566309533	-0.00284771310725538
		11.2962881583877	-0.030375720518999				11.3017560953146	-0.00285564913831934
		11.304477943258	-0.030182768381379				11.3099458810961	-0.00285113383586921
		11.3126677281283	-0.030027709130192				11.3181356668777	-0.00283423959739642
		11.3208575129986	-0.0299330016268054				11.3263254526592	-0.00280634924220787
		11.3290472978689	-0.0299001220478757				11.3345152384407	-0.00277104179324127
		11.3372370827392	-0.0299145070675412				11.3427050242223	-0.00273555964359231
		11.3454268676095	-0.0299506425869378				11.3508948100038	-0.00270857910963267
		11.3536166524798	-0.0299749393816634				11.3590845957854	-0.00269574645101681
		11.3618064373501	-0.02995003458662				11.3672743815669	-0.00269788873606975
		11.3699962222204	-0.0298440400228963				11.3754641673485	-0.00271462624992239
		11.3781860070908	-0.0296413429383815				11.38365395313	-0.00275019144293442
		11.3863757919611	-0.0293501425433879				11.3918437389116	-0.00281508680189028
		11.3945655768314	-0.0290044456646914				11.4000335246931	-0.00292064496671789
		11.4027553617017	-0.0286584019221577				11.4082233104746	-0.00306946068837939
		11.410945146572	-0.0283714897325359				11.4164130962562	-0.00325019253292862
		11.4191349314423	-0.0281868118616993				11.4246028820377	-0.00344234044833896
		11.4273247163126	-0.0281128551153412				11.4327926678193	-0.00362844175445954
		11.4355145011829	-0.0281194256299082				11.4409824536008	-0.0038030774263031
		11.4437042860532	-0.028150658426967				11.4491722393824	-0.00397097681276943
[truncated: 5,669 more rows]

## Sheet: Fig. 5F
	Construct	0 µM GIPC1	0.1 µM GIPC1	0.25 µM GIPC1	0.5 µM GIPC1	1.0 µM GIPC1	2.5 µM GIPC1
[truncated: 12 more rows]

[truncated: 32 more sheets: Fig. 5G, SupFig. 1A, SupFig. 1B, SupFig. 1C, SupFig. 1D, SupFig. 2A, SupFig. 2B, SupFig. 2C, SupFig. 2D, SupFig. 3A, SupFig. 3D, SupFig. 3E, SupFig. 3F, SupFig. 4B, SupFig. 4C, SupFig. 4D, SupFig. 4E, SupFig. 5A, SupFig. 5B, SupFig. 6 and Table 1 …]
